# Supplementary material for: An energy-free strategy to elevate anti-icing performance of superhydrophobic materials through interfacial airflow manipulation
Source: Nat Commun. 2024 Jan 26;15:777. doi: 10.1038/s41467-024-45078-5 (PMC10817900; doi:10.1038/s41467-024-45078-5)
Supplement: Supplementary file 9 — Source Data [file 41467_2024_45078_MOESM9_ESM.zip]

Archive with 17 entries (17 files):
- original data of Figure 1(a).xlsx
- original data of Figure 1(b).xlsx
- original data of Figure 1(d).xlsx
- original data of Figure 1(f).xlsx
- original data of Figure 2(a).xlsx
- original data of Figure 2(d).xlsx
- original data of Figure 2(e).xlsx
- original data of Figure 2(g).xlsx
- original data of Figure 3(e)~3(f).xlsx
- original data of Figure 4(a).xlsx
- original data of Figure 4(h).xlsx
- original data of Figure 4(i).xlsx
- original data of Figure 5(e).xlsx
- original data of Figure 5(g).xlsx
- original data of Figure 6(a).xlsx
- original data of Figure 6(g).xlsx
- original data of Figure 6(h).xlsx
