# Supplementary material for: An energy-free strategy to elevate anti-icing performance of superhydrophobic materials through interfacial airflow manipulation
Source: Nat Commun. 2024 Jan 26;15:777. doi: 10.1038/s41467-024-45078-5 (PMC10817900; doi:10.1038/s41467-024-45078-5)
Supplement: Supplementary file 9 — Source Data [file 41467_2024_45078_MOESM9_ESM.zip › original data of Figure 1(a).xlsx]

## Sheet: Sheet1
Height(μm)	Drag reduction(%)	Total Drag(N)	Pressure Drag(N)	Viscous Resistance(N)
40	3.54	2.87011	0.92742	1.94269
50	4.23	2.84972	0.96837	1.88135
60	3.36	2.87564	1.06503	1.81062
70	2.7	2.89525	1.10158	1.79366
80	1.28	2.93736	1.19146	1.7459
90	0.67	2.99555	1.27795	1.7176
100	-2.34	3.04528	1.37686	1.66842
120	-7.51	3.1991	1.57463	1.62447
140	-11.9	3.33027	1.75803	1.57225
