# Supplementary material for: An energy-free strategy to elevate anti-icing performance of superhydrophobic materials through interfacial airflow manipulation
Source: Nat Commun. 2024 Jan 26;15:777. doi: 10.1038/s41467-024-45078-5 (PMC10817900; doi:10.1038/s41467-024-45078-5)
Supplement: Supplementary file 9 — Source Data [file 41467_2024_45078_MOESM9_ESM.zip › original data of Figure 1(b).xlsx]

## Sheet: Sheet1
Angle(°)	Drag reduction(%)	Total Drag(N)	Pressure Drag(N)	Viscous Resistance(N)
20	0.93	2.94779	0.72771	2.22008
25	-3.53	3.08066	0.95124	2.12942
30	4.23	2.84972	0.96837	1.88135
35	-6.15	3.15868	1.20025	1.95843
40	-7.01	3.18422	1.24385	1.94037
