# Supplementary material for: An energy-free strategy to elevate anti-icing performance of superhydrophobic materials through interfacial airflow manipulation
Source: Nat Commun. 2024 Jan 26;15:777. doi: 10.1038/s41467-024-45078-5 (PMC10817900; doi:10.1038/s41467-024-45078-5)
Supplement: Supplementary file 9 — Source Data [file 41467_2024_45078_MOESM9_ESM.zip › original data of Figure 1(d).xlsx]

## Sheet: Sheet1
	A-20		A-30		A-40
	X Direction Velocity (m/s)	Height (m)	X Direction Velocity (m/s)	Height (m)	X Direction Velocity (m/s)	Height (m)
	0	2.49968e-05	0	2.51158e-05	68.8888	0.25
	-0.20882	2.56555e-05	-0.0454	2.53237e-05	69.6477	0.2457
	-0.22128	2.56979e-05	-0.14457	2.57775e-05	71.2136	0.2414
	-0.43629	2.64687e-05	-0.30771	2.66142e-05	71.4348	0.23709
	-0.66915	2.74928e-05	-0.48524	2.76631e-05	70.6693	0.23279
	-0.89268	2.87922e-05	-0.66993	2.89937e-05	70.5072	0.22849
	-1.0558	3.0286e-05	-0.78258	3.01055e-05	71.2087	0.22419
	-1.06689	3.04661e-05	-0.92795	3.07152e-05	71.3808	0.21989
	-1.04594	3.26919e-05	-0.98096	3.29964e-05	70.6442	0.21558
	-0.93522	3.39213e-05	-0.95425	3.38802e-05	71.9147	0.21128
	-0.63741	3.57882e-05	-0.65596	3.61817e-05	72.9016	0.20698
	-0.36947	3.69694e-05	-0.54386	3.7021e-05	71.4451	0.20268
	0.44446	3.96309e-05	0.01029	3.97478e-05	70.3019	0.19837
	0.76826	4.04817e-05	0.36311	4.10087e-05	69.6082	0.19407
	1.39086	4.20078e-05	0.70927	4.21736e-05	68.6206	0.18977
	2.413	4.41816e-05	1.50718	4.4376e-05	68.2327	0.18547
	3.48402	4.62151e-05	2.38366	4.64288e-05	68.1747	0.18117
	4.5889	4.81421e-05	3.32345	4.83694e-05	68.0018	0.17686
	5.23077	4.91925e-05	4.16983	4.99537e-05	68.1796	0.17256
	5.7896	5.0105e-05	4.32861	5.02532e-05	68.1677	0.16826
	6.42723	5.1105e-05	4.8948	5.12532e-05	67.9692	0.16396
	7.2106	5.2305e-05	5.60102	5.24532e-05	67.9945	0.15966
	8.16965	5.3745e-05	6.48188	5.38932e-05	68.0745	0.15535
	9.33913	5.5473e-05	7.57835	5.56212e-05	68.4526	0.15105
	10.7542	5.75466e-05	8.93525	5.76948e-05	69.0387	0.14675
	12.4451	6.00349e-05	10.5945	6.01831e-05	69.405	0.14245
	14.427	6.30209e-05	12.5826	6.31691e-05	69.4476	0.13815
	16.6881	6.66041e-05	14.8954	6.67522e-05	69.3797	0.13384
	19.1819	7.09039e-05	17.4933	7.10521e-05	69.3781	0.12954
	21.84	7.60637e-05	20.3121	7.62118e-05	69.0949	0.12524
	24.5983	8.22554e-05	23.2774	8.24036e-05	68.6549	0.12094
