# Supplementary material for: An energy-free strategy to elevate anti-icing performance of superhydrophobic materials through interfacial airflow manipulation
Source: Nat Commun. 2024 Jan 26;15:777. doi: 10.1038/s41467-024-45078-5 (PMC10817900; doi:10.1038/s41467-024-45078-5)
Supplement: Supplementary file 9 — Source Data [file 41467_2024_45078_MOESM9_ESM.zip › original data of Figure 1(f).xlsx]

## Sheet: Sheet1
A-20	Simulation Value	Experiment Value	A-30	Simulation Value	Experiment Value	A-40	Simulation Value	Experiment Value
	0.93	1.135		4.23	3.789		-7.01	-8.501
		0.545			3.43			-8.382
		0.611			3.354			-8.219
		0.593			3.761			-6.814
		0.667			4.616			-9.434
