# Supplementary material for: An energy-free strategy to elevate anti-icing performance of superhydrophobic materials through interfacial airflow manipulation
Source: Nat Commun. 2024 Jan 26;15:777. doi: 10.1038/s41467-024-45078-5 (PMC10817900; doi:10.1038/s41467-024-45078-5)
Supplement: Supplementary file 9 — Source Data [file 41467_2024_45078_MOESM9_ESM.zip › original data of Figure 2(a).xlsx]

## Sheet: Sheet1
	Plate			A-20			A-30			A-40
	contact angle(°)	sliding angle (°)		contact angle(°)	sliding angle(°)		contact angle (°)	sliding angle(°)		contact angle (°)	sliding angle (°)
5min	167.47			170.17			173.06			162.2
	167.1			169.27			169.59			165.52
	165.44			169.81			168.71			166.08
	164.47			168.58			169.9			158.99
	164.42			173.67			166.34			158.55
10min	160.79	2.9		172.75	1.9		172.93	1.5		169.92	1.7
	160.67	2.5		173.23	1.4		167.85	2.1		167.07	1.9
	161.96	2.4		173.82	1.7		173.4	1.3		162.64	2.8
	157.92	3.3		170.9	2.7		169.16	1.9		167.09	1.9
	158.75	2.9		172.3	1.8		170.91	1,8		166.13	2.2
15min	163.31			174.98			165.82			166.79
	161.62			172.37			166.13			161.3
	163.9			171.51			165.97			163.77
	162.11			172			165.11			164.91
	159.91			169.33			159.83			165.87
20min	166.87			170.37			160.14			163.47
	167.34			169.46			161.67			164.38
	170.28			169.56			161.29			166.57
	172.17			172.79			160.84			163.28
	168.94			173.67			161.16			161.96
