# Supplementary material for: An energy-free strategy to elevate anti-icing performance of superhydrophobic materials through interfacial airflow manipulation
Source: Nat Commun. 2024 Jan 26;15:777. doi: 10.1038/s41467-024-45078-5 (PMC10817900; doi:10.1038/s41467-024-45078-5)
Supplement: Supplementary file 9 — Source Data [file 41467_2024_45078_MOESM9_ESM.zip › original data of Figure 2(d).xlsx]

## Sheet: Sheet1
Wavenumber (cm-1)	Relative transmittance
399.209	0
401.138	0
403.067	0
404.995	0
406.924	0
408.852	0
410.781	0
412.709	0
414.638	0
416.566	0
418.495	0
420.423	0
422.352	0
424.281	0
426.209	0
428.138	0
430.066	0
431.995	0
433.923	0
435.852	0
437.78	0
439.709	0
441.637	0
443.566	0
445.495	0
447.423	0
449.352	0
451.28	0
453.209	0
455.137	0
457.066	0
458.994	0
460.923	0
462.851	0
464.78	0
466.709	0
468.637	0
470.566	0
472.494	0
474.423	0
476.351	0
478.28	0
480.209	0
482.137	0
484.066	0
485.994	0
487.923	0
489.851	0
491.78	0
493.708	0
495.637	0
497.565	0
499.494	0
501.423	0
503.351	0
505.28	0
507.208	0
509.137	0
511.065	0
512.994	0
514.922	0
516.851	0
518.779	0
520.708	0
522.636	0
524.565	0
526.494	0
528.422	0
530.351	0
532.279	0
534.208	0
536.136	0
538.065	0
539.994	0
541.922	0
543.851	0
545.779	0
547.708	0
549.636	0
551.565	0
553.493	0
555.422	0
557.35	0
559.279	0
561.207	0
563.136	0
565.065	0
566.993	0
568.922	0
570.85	0
572.779	0
574.707	0
576.636	0
578.564	0
580.493	0
582.422	0
584.35	0
586.279	0
588.207	0
590.136	0
592.064	0
593.993	0
595.921	0
597.85	0
599.778	89.5393
601.707	89.8004
603.635	90.4049
605.564	91.977
607.493	94.9059
609.421	96.0601
611.35	95.9839
613.278	95.6976
615.207	95.001
617.135	94.0368
619.064	93.2912
620.992	92.7482
622.921	92.4442
624.85	92.084
626.778	91.7757
628.707	91.3534
630.635	90.9684
632.564	90.6846
634.492	90.5007
636.421	90.6945
638.349	91.0033
640.278	91.1685
642.207	91.3846
644.135	91.6389
646.064	91.8667
647.992	91.9749
649.921	91.9253
651.849	91.8459
653.778	91.731
655.706	91.5614
657.635	91.4568
659.563	91.3247
661.492	91.2109
663.42	91.1847
665.349	91.1496
667.278	91.1437
669.206	91.1853
671.135	91.27
673.063	91.4031
674.992	91.4456
676.92	91.4608
678.849	91.5041
680.778	91.565
682.706	91.6784
684.635	91.8015
686.563	91.9016
688.492	92.0046
690.42	92.0724
692.349	92.041
694.277	91.9773
696.206	91.932
698.134	91.7945
700.063	91.4549
701.991	90.889
703.92	90.2128
705.849	89.5001
707.777	88.7977
709.706	88.1202
711.634	87.5062
713.563	87.0289
715.491	86.6636
717.42	86.4022
719.348	86.2716
721.277	86.2455
723.206	86.3281
725.134	86.5511
727.063	86.8808
728.991	87.2951
730.92	87.8123
732.848	88.4225
734.777	89.1135
736.705	89.8658
738.634	90.6436
740.562	91.3539
742.491	91.8772
744.42	92.1802
746.348	92.3235
748.277	92.3832
750.205	92.4023
752.134	92.4032
754.062	92.4062
755.991	92.4125
757.919	92.4091
759.848	92.3895
761.777	92.3744
763.705	92.3884
765.634	92.4354
767.562	92.4917
769.491	92.5612
771.419	92.6334
773.348	92.7001
775.276	92.7763
777.205	92.8709
779.133	92.9954
781.062	93.1525
782.99	93.3163
784.919	93.4629
786.848	93.5811
788.776	93.665
790.705	93.7408
792.633	93.8258
794.562	93.8982
796.49	93.9206
798.419	93.9079
800.347	93.9137
802.276	93.9256
804.205	93.9339
806.133	93.9606
808.062	93.9897
809.99	93.9981
811.919	94.005
813.847	94.0179
815.776	94.0257
817.704	94.0513
819.633	94.1081
821.562	94.1433
823.49	94.1708
825.418	94.2054
827.347	94.246
829.276	94.2987
831.204	94.3744
833.133	94.4761
835.061	94.5836
836.99	94.6845
838.918	94.7712
840.847	94.8351
842.775	94.8598
844.704	94.8819
846.633	94.9443
848.561	94.9864
850.49	95.005
852.418	95.0238
854.347	95.0059
856.275	94.966
858.204	94.9421
860.132	94.9034
862.061	94.8514
863.99	94.8015
865.918	94.7232
867.847	94.622
869.775	94.5242
871.704	94.4305
873.632	94.3501
875.561	94.2948
877.489	94.2562
879.418	94.2156
881.346	94.1769
883.275	94.1447
885.204	94.1149
887.132	94.0954
889.061	94.1064
890.989	94.1566
892.918	94.2379
894.846	94.315
896.775	94.3966
898.703	94.4798
900.632	94.5431
902.561	94.6011
904.489	94.6607
906.418	94.7134
908.346	94.7685
910.275	94.8114
912.203	94.8274
914.132	94.8173
916.06	94.7744
917.989	94.7192
919.917	94.6446
921.846	94.541
923.774	94.418
925.703	94.2742
927.632	94.1224
929.56	93.9643
931.489	93.8197
933.417	93.709
935.346	93.6338
937.274	93.5751
939.203	93.5325
941.131	93.5159
943.06	93.5385
944.989	93.5891
946.917	93.6645
948.846	93.7671
950.774	93.8951
952.703	94.0478
954.631	94.2113
956.56	94.3741
958.488	94.526
960.417	94.6625
962.346	94.7911
964.274	94.9039
966.203	94.9786
968.131	95.0094
970.06	95.0322
971.988	95.0487
973.917	95.04
975.845	95.0089
977.774	94.9645
979.702	94.9088
981.631	94.8534
983.559	94.8092
985.488	94.7943
987.417	94.8001
989.345	94.8168
991.274	94.8341
993.202	94.8518
995.131	94.8755
997.059	94.898
998.988	94.9095
1000.92	94.9065
1002.85	94.8856
1004.77	94.8533
1006.7	94.817
1008.63	94.779
1010.56	94.7175
1012.49	94.6403
1014.42	94.5698
1016.35	94.5059
1018.27	94.4338
1020.2	94.3469
1022.13	94.2447
1024.06	94.1437
1025.99	94.0606
1027.92	93.989
1029.85	93.9359
1031.77	93.9101
1033.7	93.8838
1035.63	93.8522
1037.56	93.8188
1039.49	93.7835
1041.42	93.7582
1043.34	93.7324
1045.27	93.7026
1047.2	93.6851
1049.13	93.6754
1051.06	93.6653
1052.99	93.6533
1054.92	93.6369
1056.84	93.6156
1058.77	93.6182
1060.7	93.6413
1062.63	93.6534
1064.56	93.6714
1066.49	93.7005
1068.42	93.7302
1070.34	93.7836
1072.27	93.8525
1074.2	93.9228
1076.13	93.9995
1078.06	94.0619
1079.99	94.069
1081.91	94.0161
1083.84	93.9234
1085.77	93.7922
1087.7	93.6125
1089.63	93.4064
1091.56	93.1876
1093.49	92.9454
1095.41	92.6725
1097.34	92.3819
1099.27	92.1154
1101.2	91.8878
1103.13	91.701
1105.06	91.5642
1106.99	91.4686
1108.91	91.4225
1110.84	91.4526
1112.77	91.5454
1114.7	91.7094
1116.63	91.9552
1118.56	92.2418
1120.49	92.5485
1122.41	92.8728
1124.34	93.1887
1126.27	93.4716
1128.2	93.7247
1130.13	93.9668
1132.06	94.1842
1133.99	94.364
1135.91	94.5321
1137.84	94.6718
1139.77	94.7682
1141.7	94.831
1143.63	94.8708
1145.56	94.901
1147.49	94.9102
1149.41	94.9013
1151.34	94.8825
1153.27	94.8411
1155.2	94.7804
1157.13	94.7133
1159.06	94.6452
1160.99	94.5967
1162.91	94.5585
1164.84	94.4866
1166.77	94.3805
1168.7	94.2656
1170.63	94.1387
1172.56	94.0168
1174.49	93.9218
1176.41	93.8577
1178.34	93.8128
1180.27	93.7984
1182.2	93.8042
1184.13	93.7895
1186.06	93.7343
1187.99	93.628
1189.91	93.4941
1191.84	93.3668
1193.77	93.2671
1195.7	93.2112
1197.63	93.2019
1199.56	93.2314
1201.48	93.2798
1203.41	93.3025
1205.34	93.2537
1207.27	93.142
1209.2	92.9783
1211.13	92.7781
1213.06	92.5886
1214.98	92.4557
1216.91	92.396
1218.84	92.4007
1220.77	92.4343
1222.7	92.4403
1224.63	92.4025
1226.56	92.3343
1228.48	92.2188
1230.41	92.0626
1232.34	91.9093
1234.27	91.8037
1236.2	91.787
1238.13	91.8686
1240.06	91.9904
1241.98	92.0866
1243.91	92.1377
1245.84	92.1247
1247.77	92.0277
1249.7	91.8636
1251.63	91.6856
1253.56	91.5662
1255.48	91.5148
1257.41	91.5113
1259.34	91.5258
1261.27	91.5245
1263.2	91.4886
1265.13	91.411
1267.06	91.2946
1268.98	91.1368
1270.91	90.9737
1272.84	90.8348
1274.77	90.7348
1276.7	90.6747
1278.63	90.6234
1280.56	90.5525
1282.48	90.4518
1284.41	90.3137
1286.34	90.1069
1288.27	89.8555
1290.2	89.616
1292.13	89.406
1294.06	89.2383
1295.98	89.1227
1297.91	89.0321
1299.84	88.9449
1301.77	88.8476
1303.7	88.7362
1305.63	88.6347
1307.56	88.5699
1309.48	88.5649
1311.41	88.6272
1313.34	88.7361
1315.27	88.8635
1317.2	88.99
1319.13	89.1189
1321.06	89.2576
1322.98	89.4012
1324.91	89.5277
1326.84	89.6366
1328.77	89.7548
1330.7	89.8935
1332.63	90.0291
1334.56	90.1508
1336.48	90.2579
1338.41	90.3414
1340.34	90.3985
1342.27	90.4053
1344.2	90.3641
1346.13	90.3216
1348.06	90.3008
1349.98	90.3021
1351.91	90.3323
1353.84	90.3561
1355.77	90.352
1357.7	90.299
1359.63	90.1984
1361.56	90.0743
1363.48	89.949
1365.41	89.8504
1367.34	89.7544
1369.27	89.6476
1371.2	89.5327
1373.13	89.4202
1375.06	89.2726
1376.98	89.0921
1378.91	88.8378
1380.84	88.5301
1382.77	88.1912
1384.7	87.7821
1386.63	87.3012
1388.56	86.7613
1390.48	86.1842
1392.41	85.5843
1394.34	84.9774
1396.27	84.3982
1398.2	83.7986
1400.13	83.1793
1402.05	82.5915
1403.98	82.0373
1405.91	81.5485
1407.84	81.1366
1409.77	80.7809
1411.7	80.4658
1413.63	80.2186
1415.55	80.0363
1417.48	79.8937
1419.41	79.7752
1421.34	79.6359
1423.27	79.4915
1425.2	79.3377
1427.12	79.1894
1429.05	79.026
1430.98	78.8224
1432.91	78.6143
1434.84	78.4558
1436.77	78.3044
1438.7	78.1796
1440.62	78.136
1442.55	78.1747
1444.48	78.1388
1446.41	78.0645
1448.34	77.9857
1450.27	77.864
1452.2	77.7676
1454.12	77.7307
1456.05	77.8012
1457.98	78.0089
1459.91	78.3524
1461.84	78.7739
1463.77	79.2746
1465.7	79.8807
1467.62	80.5855
1469.55	81.3384
1471.48	82.1241
1473.41	82.9512
1475.34	83.7967
1477.27	84.6165
1479.2	85.4081
1481.12	86.1573
1483.05	86.8484
1484.98	87.5803
1486.91	88.0414
1488.84	88.2516
1490.77	88.1498
1492.7	87.8577
1494.62	87.4238
1496.55	86.8137
1498.48	86.2458
1500.41	85.6976
1502.34	85.1174
1504.27	84.5397
1506.2	83.9382
1508.12	83.3047
1510.05	82.6867
1511.98	82.0853
1513.91	81.449
1515.84	80.7773
1517.77	80.2424
1519.7	79.743
1521.62	79.2087
1523.55	78.6503
1525.48	78.124
1527.41	77.6559
1529.34	77.2637
1531.27	76.9105
1533.2	76.4308
1535.12	76.0378
1537.05	75.7921
1538.98	75.6314
1540.91	75.5446
1542.84	75.5371
1544.77	75.687
1546.69	75.8818
1548.62	76.1261
1550.55	76.4696
1552.48	76.8817
1554.41	77.3632
1556.34	77.8971
1558.27	78.4602
1560.19	79.0422
1562.12	79.6929
1564.05	80.4174
1565.98	81.049
1567.91	81.6497
1569.84	82.2424
1571.77	82.8256
1573.69	83.3953
1575.62	83.9379
1577.55	84.443
1579.48	84.8866
1581.41	85.3002
1583.34	85.7511
1585.27	86.1409
1587.19	86.4975
1589.12	86.8252
1591.05	87.1417
1592.98	87.4444
1594.91	87.7378
1596.84	88.0262
1598.77	88.3287
1600.69	88.6144
1602.62	88.8694
1604.55	89.126
1606.48	89.3738
1608.41	89.6256
1610.34	89.8901
1612.27	90.1727
1614.19	90.4223
1616.12	90.6391
1618.05	90.8414
1619.98	91.0368
1621.91	91.2305
1623.84	91.4054
1625.77	91.534
1627.69	91.6402
1629.62	91.7553
1631.55	91.841
1633.48	91.8974
1635.41	91.953
1637.34	92.0217
1639.27	92.0757
1641.19	92.0996
1643.12	92.1268
1645.05	92.1857
1646.98	92.2614
1648.91	92.3117
1650.84	92.341
1652.77	92.3634
1654.69	92.4023
1656.62	92.4514
1658.55	92.5032
1660.48	92.5486
1662.41	92.601
1664.34	92.6562
1666.27	92.7189
1668.19	92.7985
1670.12	92.8682
1672.05	92.9156
1673.98	92.9716
1675.91	93.0326
1677.84	93.0653
1679.77	93.1047
1681.69	93.1414
1683.62	93.1888
1685.55	93.2299
1687.48	93.2604
1689.41	93.2981
1691.34	93.3436
1693.27	93.4124
1695.19	93.4242
1697.12	93.4058
1699.05	93.3993
1700.98	93.4155
1702.91	93.4351
1704.84	93.4486
1706.77	93.4576
1708.69	93.4511
1710.62	93.4387
1712.55	93.4661
1714.48	93.5265
1716.41	93.5966
1718.34	93.6719
1720.27	93.7386
1722.19	93.7827
1724.12	93.8118
1726.05	93.8726
1727.98	93.9641
1729.91	94.0629
1731.84	94.1423
1733.77	94.2154
1735.69	94.2945
1737.62	94.386
1739.55	94.4826
1741.48	94.5193
1743.41	94.5477
1745.34	94.5907
1747.27	94.6157
1749.19	94.6282
1751.12	94.637
1753.05	94.6424
1754.98	94.6412
1756.91	94.6353
1758.84	94.65
1760.76	94.6643
1762.69	94.6758
1764.62	94.6883
1766.55	94.6943
1768.48	94.6878
1770.41	94.679
1772.34	94.6913
1774.26	94.6927
1776.19	94.6744
1778.12	94.6641
1780.05	94.6679
1781.98	94.6772
1783.91	94.6874
1785.84	94.7012
1787.76	94.7204
1789.69	94.7447
1791.62	94.7627
1793.55	94.7764
1795.48	94.7988
1797.41	94.8111
1799.34	94.8092
1801.26	94.8089
1803.19	94.8248
1805.12	94.8517
1807.05	94.8838
1808.98	94.8994
1810.91	94.9062
1812.84	94.9119
1814.76	94.9113
1816.69	94.899
1818.62	94.8886
1820.55	94.8851
1822.48	94.8899
1824.41	94.9
1826.34	94.9154
1828.26	94.9227
1830.19	94.9172
1832.12	94.909
1834.05	94.9123
1835.98	94.9226
1837.91	94.9183
1839.84	94.9049
1841.76	94.903
1843.69	94.913
1845.62	94.9259
1847.55	94.9389
1849.48	94.9512
1851.41	94.961
1853.34	94.9651
1855.26	94.9527
1857.19	94.9523
1859.12	94.9614
1861.05	94.9584
1862.98	94.9433
1864.91	94.9342
1866.83	94.9372
1868.76	94.9379
1870.69	94.9258
1872.62	94.9055
1874.55	94.8745
1876.48	94.8509
1878.41	94.8378
1880.33	94.8247
1882.26	94.8026
1884.19	94.7734
1886.12	94.749
1888.05	94.7447
1889.98	94.746
1891.91	94.743
1893.83	94.743
1895.76	94.7494
1897.69	94.7623
1899.62	94.7701
1901.55	94.7784
1903.48	94.7975
1905.4	94.8138
1907.33	94.827
1909.26	94.8531
1911.19	94.8863
1913.12	94.9151
1915.05	94.9339
1916.98	94.9491
1918.9	94.9684
1920.83	94.9765
1922.76	94.9764
1924.69	94.9692
1926.62	94.9606
1928.55	94.957
1930.48	94.955
1932.4	94.9567
1934.33	94.9635
1936.26	94.9587
1938.19	94.9442
1940.12	94.9306
1942.05	94.9215
1943.98	94.915
1945.9	94.9008
1947.83	94.8913
1949.76	94.8883
1951.69	94.8863
1953.62	94.8867
1955.55	94.8915
1957.48	94.9013
1959.4	94.9122
1961.33	94.9196
1963.26	94.9233
1965.19	94.9223
1967.12	94.9133
1969.05	94.9085
1970.98	94.9071
1972.9	94.9114
1974.83	94.919
1976.76	94.926
1978.69	94.9316
1980.62	94.9274
1982.55	94.9128
1984.48	94.9039
1986.4	94.9032
1988.33	94.8989
1990.26	94.8956
1992.19	94.8935
1994.12	94.8961
1996.05	94.9023
1997.98	94.9002
1999.9	94.8906
2001.83	94.8877
2003.76	94.8895
2005.69	94.8819
2007.62	94.8688
2009.55	94.8565
2011.48	94.8411
2013.4	94.8242
2015.33	94.8099
2017.26	94.8008
2019.19	94.7988
2021.12	94.7966
2023.05	94.7863
2024.97	94.7765
2026.9	94.777
2028.83	94.785
2030.76	94.8036
2032.69	94.8241
2034.62	94.8419
2036.55	94.8645
2038.47	94.877
2040.4	94.879
2042.33	94.883
2044.26	94.8876
2046.19	94.8928
2048.12	94.9033
2050.05	94.9134
2051.97	94.9142
2053.9	94.9073
2055.83	94.9006
2057.76	94.8941
2059.69	94.8892
2061.62	94.8843
2063.55	94.8795
2065.47	94.8813
2067.4	94.8868
2069.33	94.8923
2071.26	94.9048
2073.19	94.9255
2075.12	94.9459
2077.05	94.9565
2078.97	94.9563
2080.9	94.9643
2082.83	94.9685
2084.76	94.9625
2086.69	94.9609
2088.62	94.9625
2090.55	94.9665
2092.47	94.9717
2094.4	94.9726
2096.33	94.9663
2098.26	94.9583
2100.19	94.9594
2102.12	94.9664
2104.05	94.9733
2105.97	94.9789
2107.9	94.9804
2109.83	94.9803
2111.76	94.9766
2113.69	94.961
2115.62	94.9488
2117.55	94.9537
2119.47	94.9632
2121.4	94.9607
2123.33	94.9532
2125.26	94.9578
2127.19	94.9707
2129.12	94.9617
2131.05	94.9393
2132.97	94.9188
2134.9	94.9024
2136.83	94.8883
2138.76	94.8711
2140.69	94.8528
2142.62	94.8388
2144.55	94.84
2146.47	94.8527
2148.4	94.8584
2150.33	94.8578
2152.26	94.8593
2154.19	94.861
2156.12	94.8577
2158.05	94.8532
2159.97	94.8544
2161.9	94.8736
2163.83	94.8991
2165.76	94.9148
2167.69	94.923
2169.62	94.9343
2171.55	94.9487
2173.47	94.9561
2175.4	94.9525
2177.33	94.9463
2179.26	94.9403
2181.19	94.942
2183.12	94.9489
2185.05	94.9604
2186.97	94.9768
2188.9	94.9965
2190.83	95.0223
2192.76	95.0499
2194.69	95.069
2196.62	95.0846
2198.55	95.1089
2200.47	95.1268
2202.4	95.1261
2204.33	95.1179
2206.26	95.1018
2208.19	95.0804
2210.12	95.058
2212.04	95.0409
2213.97	95.0252
2215.9	95.0093
2217.83	94.9932
2219.76	94.98
2221.69	94.9676
2223.62	94.9522
2225.54	94.9394
2227.47	94.9395
2229.4	94.9498
2231.33	94.957
2233.26	94.965
2235.19	94.9837
2237.12	94.9994
2239.04	94.998
2240.97	94.9883
2242.9	94.9781
2244.83	94.9652
2246.76	94.936
2248.69	94.8992
2250.61	94.8639
2252.54	94.8267
2254.47	94.7975
2256.4	94.7895
2258.33	94.7885
2260.26	94.787
2262.19	94.7841
2264.11	94.7816
2266.04	94.7863
2267.97	94.7917
2269.9	94.7969
2271.83	94.8109
2273.76	94.8317
2275.69	94.8533
2277.61	94.8694
2279.54	94.8864
2281.47	94.9014
2283.4	94.9005
2285.33	94.8892
2287.26	94.8848
2289.19	94.8816
2291.11	94.8716
2293.04	94.8551
2294.97	94.841
2296.9	94.8297
2298.83	94.8189
2300.76	94.8142
2302.69	94.8158
2304.61	94.8102
2306.54	94.8046
2308.47	94.799
2310.4	94.7935
2312.33	94.7879
2314.26	94.7823
2316.19	94.7768
2318.11	94.7712
2320.04	94.7656
2321.97	94.7601
2323.9	94.7545
2325.83	94.749
2327.76	94.7434
2329.69	94.7379
2331.61	94.7324
2333.54	94.7268
2335.47	94.7213
2337.4	94.7158
2339.33	94.7103
2341.26	94.7048
2343.19	94.6993
2345.11	94.6937
2347.04	94.6882
2348.97	94.6827
2350.9	94.6772
2352.83	94.6717
2354.76	94.6663
2356.69	94.6608
2358.61	94.6553
2360.54	94.6498
2362.47	94.6443
2364.4	94.6389
2366.33	94.6334
2368.26	94.6279
2370.19	94.6224
2372.11	94.617
2374.04	94.6115
2375.97	94.6061
2377.9	94.6006
2379.83	94.5952
2381.76	94.5897
2383.68	94.5843
2385.61	94.5789
2387.54	94.5734
2389.47	94.568
2391.4	94.5626
2393.33	94.554
2395.26	94.5391
2397.18	94.5248
2399.11	94.5236
2401.04	94.5315
2402.97	94.5411
2404.9	94.549
2406.83	94.5487
2408.76	94.549
2410.68	94.555
2412.61	94.5554
2414.54	94.552
2416.47	94.5537
2418.4	94.5583
2420.33	94.5641
2422.26	94.5676
2424.18	94.569
2426.11	94.5754
2428.04	94.5941
2429.97	94.6068
2431.9	94.603
2433.83	94.5993
2435.76	94.5989
2437.68	94.5885
2439.61	94.5701
2441.54	94.5606
2443.47	94.5573
2445.4	94.5524
2447.33	94.5466
2449.26	94.543
2451.18	94.5414
2453.11	94.5323
2455.04	94.5156
2456.97	94.4899
2458.9	94.4638
2460.83	94.4455
2462.76	94.419
2464.68	94.383
2466.61	94.3494
2468.54	94.3265
2470.47	94.3102
2472.4	94.3053
2474.33	94.309
2476.26	94.3062
2478.18	94.2957
2480.11	94.2915
2482.04	94.2891
2483.97	94.2774
2485.9	94.2675
2487.83	94.2681
2489.76	94.2715
2491.68	94.2831
2493.61	94.3059
2495.54	94.3293
2497.47	94.3486
2499.4	94.3481
2501.33	94.3442
2503.26	94.3493
2505.18	94.3547
2507.11	94.3489
2509.04	94.3377
2510.97	94.3357
2512.9	94.3354
2514.83	94.3304
2516.76	94.3147
2518.68	94.3088
2520.61	94.3077
2522.54	94.294
2524.47	94.2678
2526.4	94.2506
2528.33	94.2497
2530.26	94.2425
2532.18	94.2343
2534.11	94.2313
2536.04	94.2305
2537.97	94.2324
2539.9	94.2339
2541.83	94.2356
2543.76	94.2392
2545.68	94.2476
2547.61	94.2611
2549.54	94.2687
2551.47	94.2756
2553.4	94.2836
2555.33	94.2892
2557.26	94.2787
2559.18	94.2655
2561.11	94.2712
2563.04	94.285
2564.97	94.292
2566.9	94.2807
2568.83	94.2564
2570.75	94.2384
2572.68	94.2253
2574.61	94.2005
2576.54	94.1554
2578.47	94.1098
2580.4	94.0805
2582.33	94.0518
2584.25	94.0235
2586.18	94.003
2588.11	93.9843
2590.04	93.9612
2591.97	93.9358
2593.9	93.9066
2595.83	93.8883
2597.75	93.8697
2599.68	93.8515
2601.61	93.8551
2603.54	93.8668
2605.47	93.8856
2607.4	93.9068
2609.32	93.9148
2611.25	93.8975
2613.18	93.8642
2615.11	93.8376
2617.04	93.8175
2618.97	93.7824
2620.9	93.7479
2622.82	93.7173
2624.75	93.6919
2626.68	93.6674
2628.61	93.6242
2630.54	93.5846
2632.47	93.5547
2634.4	93.518
2636.32	93.4776
2638.25	93.4559
2640.18	93.453
2642.11	93.4526
2644.04	93.4471
2645.97	93.4535
2647.9	93.4705
2649.82	93.4789
2651.75	93.4849
2653.68	93.4945
2655.61	93.5007
2657.54	93.4913
2659.47	93.4838
2661.4	93.4922
2663.32	93.4972
2665.25	93.4902
2667.18	93.4981
2669.11	93.506
2671.04	93.5115
2672.97	93.5063
2674.9	93.4911
2676.82	93.4885
2678.75	93.5069
2680.68	93.5461
2682.61	93.5946
2684.54	93.639
2686.47	93.6556
2688.4	93.657
2690.32	93.6571
2692.25	93.6587
2694.18	93.672
2696.11	93.6839
2698.04	93.676
2699.97	93.6447
2701.9	93.6057
2703.82	93.5719
2705.75	93.5513
2707.68	93.5268
2709.61	93.4745
2711.54	93.4127
2713.47	93.3714
2715.4	93.3279
2717.32	93.2647
2719.25	93.2022
2721.18	93.1584
2723.11	93.1277
2725.04	93.107
2726.97	93.078
2728.9	93.0328
2730.82	92.9929
2732.75	92.9725
2734.68	92.9756
2736.61	92.9934
2738.54	93.0102
2740.47	93.0102
2742.39	92.9945
2744.32	92.9657
2746.25	92.9308
2748.18	92.9072
2750.11	92.893
2752.04	92.8841
2753.97	92.8665
2755.89	92.8378
2757.82	92.8264
2759.75	92.8163
2761.68	92.792
2763.61	92.7731
2765.54	92.7591
2767.47	92.7242
2769.39	92.6708
2771.32	92.6268
2773.25	92.5874
2775.18	92.5516
2777.11	92.5103
2779.04	92.455
2780.97	92.3872
2782.89	92.3213
2784.82	92.2284
2786.75	92.1181
2788.68	92.0263
2790.61	91.9348
2792.54	91.8387
2794.47	91.7466
2796.39	91.6521
2798.32	91.5645
2800.25	91.4795
2802.18	91.3978
2804.11	91.3179
2806.04	91.2238
2807.97	91.1288
2809.89	91.0236
2811.82	90.8823
2813.75	90.7285
2815.68	90.5688
2817.61	90.3955
2819.54	90.2103
2821.47	90.0071
2823.39	89.7822
2825.32	89.4826
2827.25	88.9441
2829.18	88.023
2831.11	86.7654
2833.04	85.3751
2834.97	83.9987
2836.89	82.6909
2838.82	81.5041
2840.75	80.4583
2842.68	79.5635
2844.61	78.8573
2846.54	78.3606
2848.47	78.0821
2850.39	77.9925
2852.32	78.0641
2854.25	78.2966
2856.18	78.6889
2858.11	79.2491
2860.04	79.9872
2861.97	80.8649
2863.89	81.8186
2865.82	82.7974
2867.75	83.7246
2869.68	84.5094
2871.61	85.003
2873.54	85.1318
2875.47	84.9728
2877.39	84.7157
2879.32	84.4792
2881.25	84.2717
2883.18	84.064
2885.11	83.8556
2887.04	83.6461
2888.97	83.45
2890.89	83.2278
2892.82	82.8539
2894.75	82.2043
2896.68	81.2538
2898.61	80.0653
2900.54	78.7557
2902.47	77.454
2904.39	76.2343
2906.32	75.1419
2908.25	74.195
2910.18	73.3747
2912.11	72.7394
2914.04	72.3597
2915.97	72.2373
2917.89	72.3269
2919.82	72.6269
2921.75	73.1434
2923.68	73.8667
2925.61	74.7983
2927.54	75.9555
2929.46	77.308
2931.39	78.7974
2933.32	80.3096
2935.25	81.7099
2937.18	82.8519
2939.11	83.6729
2941.04	84.2164
2942.96	84.5264
2944.89	84.6892
2946.82	84.795
2948.75	84.8845
2950.68	84.9528
2952.61	85.0144
2954.53	85.0842
2956.46	85.1731
2958.39	85.3428
2960.32	85.5773
2962.25	85.8307
2964.18	86.107
2966.11	86.4303
2968.03	86.818
2969.96	87.2527
2971.89	87.7277
2973.82	88.252
2975.75	88.7773
2977.68	89.2547
2979.61	89.6427
2981.53	89.9555
2983.46	90.2529
2985.39	90.5749
2987.32	90.8696
2989.25	91.0784
2991.18	91.2612
2993.11	91.4218
2995.03	91.5406
2996.96	91.6258
2998.89	91.69
3000.82	91.7442
3002.75	91.7948
3004.68	91.8406
3006.61	91.8534
3008.53	91.8773
3010.46	91.9266
3012.39	91.9531
3014.32	91.9667
3016.25	92.0038
3018.18	92.0503
3020.11	92.1137
3022.03	92.166
3023.96	92.1915
3025.89	92.2097
3027.82	92.2347
3029.75	92.2669
3031.68	92.3002
3033.61	92.3196
3035.53	92.3325
3037.46	92.3472
3039.39	92.3639
3041.32	92.3775
3043.25	92.3793
3045.18	92.3664
3047.11	92.3254
3049.03	92.3053
3050.96	92.325
3052.89	92.3415
3054.82	92.3659
3056.75	92.4125
3058.68	92.4378
3060.61	92.4571
3062.53	92.4952
3064.46	92.5016
3066.39	92.4846
3068.32	92.4856
3070.25	92.488
3072.18	92.4735
3074.11	92.4462
3076.03	92.4207
3077.96	92.4209
3079.89	92.4296
3081.82	92.4348
3083.75	92.4639
3085.68	92.4935
3087.61	92.4972
3089.53	92.4831
3091.46	92.4758
3093.39	92.4978
3095.32	92.542
3097.25	92.5643
3099.18	92.5637
3101.11	92.5693
3103.03	92.5843
3104.96	92.5839
3106.89	92.5832
3108.82	92.6147
3110.75	92.6645
3112.68	92.722
3114.61	92.7648
3116.53	92.7462
3118.46	92.7113
3120.39	92.7127
3122.32	92.7123
3124.25	92.7161
3126.18	92.7263
3128.11	92.7311
3130.03	92.7529
3131.96	92.7443
3133.89	92.7121
3135.82	92.6915
3137.75	92.6916
3139.68	92.6922
3141.61	92.6424
3143.53	92.6017
3145.46	92.5972
3147.39	92.5785
3149.32	92.5616
3151.25	92.5777
3153.18	92.6065
3155.1	92.6409
3157.03	92.6529
3158.96	92.6136
3160.89	92.5423
3162.82	92.4796
3164.75	92.4558
3166.68	92.4514
3168.6	92.421
3170.53	92.3868
3172.46	92.3582
3174.39	92.313
3176.32	92.2623
3178.25	92.1952
3180.18	92.137
3182.1	92.0975
3184.03	92.0811
3185.96	92.0889
3187.89	92.1113
3189.82	92.1503
3191.75	92.1826
3193.68	92.2124
3195.6	92.2841
3197.53	92.3696
3199.46	92.4272
3201.39	92.4601
3203.32	92.4677
3205.25	92.4656
3207.18	92.4872
3209.1	92.5348
3211.03	92.5851
3212.96	92.5995
3214.89	92.5732
3216.82	92.5224
3218.75	92.4673
3220.68	92.4055
3222.6	92.3466
3224.53	92.2816
3226.46	92.2282
3228.39	92.1765
3230.32	92.1207
3232.25	92.0933
3234.18	92.0749
3236.1	92.034
3238.03	92.0001
3239.96	92.0098
3241.89	92.0135
3243.82	91.9765
3245.75	91.9158
3247.68	91.869
3249.6	91.8677
3251.53	91.8954
3253.46	91.9039
3255.39	91.8819
3257.32	91.8335
3259.25	91.7916
3261.18	91.762
3263.1	91.7168
3265.03	91.7041
3266.96	91.7195
3268.89	91.71
3270.82	91.6858
3272.75	91.7104
3274.68	91.7284
3276.6	91.708
3278.53	91.7012
3280.46	91.7003
3282.39	91.6791
3284.32	91.6675
3286.25	91.6878
3288.17	91.6811
3290.1	91.6753
3292.03	91.6851
3293.96	91.7297
3295.89	91.7998
3297.82	91.8298
3299.75	91.8292
3301.67	91.8423
3303.6	91.8787
3305.53	91.9506
3307.46	92.0088
3309.39	92.0437
3311.32	92.0841
3313.24	92.0979
3315.17	92.1163
3317.1	92.1844
3319.03	92.2542
3320.96	92.2567
3322.89	92.2308
3324.82	92.2139
3326.74	92.1856
3328.67	92.1249
3330.6	92.0781
3332.53	92.0682
3334.46	92.0402
3336.39	91.9935
3338.32	91.9317
3340.24	91.8855
3342.17	91.8487
3344.1	91.8117
3346.03	91.767
3347.96	91.7163
3349.89	91.6971
3351.82	91.7064
3353.74	91.6991
3355.67	91.6582
3357.6	91.6113
3359.53	91.5938
3361.46	91.5795
3363.39	91.552
3365.32	91.5452
3367.24	91.5622
3369.17	91.6079
3371.1	91.6538
3373.03	91.6626
3374.96	91.6521
3376.89	91.6794
3378.82	91.7324
3380.74	91.726
3382.67	91.6821
3384.6	91.694
3386.53	91.7473
3388.46	91.8112
3390.39	91.8853
3392.32	91.9242
3394.24	91.9481
3396.17	91.9915
3398.1	92.0356
3400.03	92.0545
3401.96	92.0364
3403.89	91.9974
3405.82	91.9259
3407.74	91.8228
3409.67	91.798
3411.6	91.839
3413.53	91.8487
3415.46	91.8199
3417.39	91.775
3419.32	91.7297
3421.24	91.7149
3423.17	91.7392
3425.1	91.7698
3427.03	91.7769
3428.96	91.824
3430.89	91.9536
3432.82	92.0705
3434.74	92.1466
3436.67	92.2055
3438.6	92.226
3440.53	92.2346
3442.46	92.289
3444.39	92.3533
3446.32	92.4079
3448.24	92.4562
3450.17	92.486
3452.1	92.4735
3454.03	92.4695
3455.96	92.5235
3457.89	92.5685
3459.82	92.5559
3461.74	92.5155
3463.67	92.4964
3465.6	92.488
3467.53	92.4602
3469.46	92.3943
3471.39	92.3508
3473.32	92.3581
3475.24	92.3846
3477.17	92.3822
3479.1	92.3317
3481.03	92.287
3482.96	92.2809
3484.89	92.283
3486.82	92.2905
3488.74	92.3792
3490.67	92.5055
3492.6	92.6109
3494.53	92.7251
3496.46	92.8458
3498.39	92.9335
3500.32	93.0258
3502.24	93.1507
3504.17	93.2446
3506.1	93.2527
3508.03	93.2208
3509.96	93.17
3511.89	93.0863
3513.81	92.9978
3515.74	92.9341
3517.67	92.912
3519.6	92.8718
3521.53	92.7869
3523.46	92.6961
3525.39	92.6342
3527.31	92.6194
3529.24	92.6567
3531.17	92.6915
3533.1	92.7141
3535.03	92.7836
3536.96	92.8459
3538.89	92.9211
3540.81	93.0679
3542.74	93.2295
3544.67	93.3132
3546.6	93.3303
3548.53	93.3379
3550.46	93.3287
3552.39	93.3147
3554.31	93.2744
3556.24	93.2035
3558.17	93.1529
3560.1	93.1278
3562.03	93.0854
3563.96	93.0507
3565.89	93.0227
3567.81	93.0066
3569.74	93.0067
3571.67	93.0479
3573.6	93.1259
3575.53	93.2095
3577.46	93.2509
3579.39	93.2846
3581.31	93.3499
3583.24	93.4333
3585.17	93.568
3587.1	93.6858
3589.03	93.717
3590.96	93.6509
3592.89	93.6215
3594.81	93.6342
3596.74	93.6371
3598.67	93.6716
3600.6	93.6818
3602.53	93.6681
3604.46	93.6797
3606.39	93.7202
3608.31	93.7629
3610.24	93.8436
3612.17	93.9402
3614.1	94.0487
3616.03	94.1481
3617.96	94.2128
3619.89	94.2451
3621.81	94.2392
3623.74	94.258
3625.67	94.3909
3627.6	94.4028
3629.53	94.398
3631.46	94.3988
3633.39	94.3607
3635.31	94.3122
3637.24	94.2984
3639.17	94.34
3641.1	94.3697
3643.03	94.4009
3644.96	94.4825
3646.88	94.5006
3648.81	94.4156
3650.74	94.3855
3652.67	94.4957
3654.6	94.6372
3656.53	94.7639
3658.46	94.8372
3660.38	94.8625
3662.31	94.8447
3664.24	94.8181
3666.17	94.7966
3668.1	94.7793
3670.03	94.7933
3671.95	94.7949
3673.88	94.668
3675.81	94.6651
3677.74	94.7218
3679.67	94.7561
3681.6	94.7551
3683.53	94.7235
3685.45	94.7109
3687.38	94.7592
3689.31	94.8146
3691.24	94.8383
3693.17	94.8258
3695.1	94.819
3697.03	94.9179
3698.95	95.1214
3700.88	95.2739
3702.81	95.3471
3704.74	95.4198
3706.67	95.5092
3708.6	95.5804
3710.53	95.5699
3712.45	95.5216
3714.38	95.5429
3716.31	95.6124
3718.24	95.7206
3720.17	95.8092
3722.1	95.7784
3724.03	95.7755
3725.95	95.7607
3727.88	95.7014
3729.81	95.6802
3731.74	95.7071
3733.67	95.7474
3735.6	95.8045
3737.53	95.7981
3739.45	95.78
3741.38	95.799
3743.31	95.8384
3745.24	95.8867
3747.17	95.9013
3749.1	95.8556
3751.03	95.8077
3752.95	95.7199
3754.88	95.6168
3756.81	95.5381
3758.74	95.5044
3760.67	95.505
3762.6	95.4876
3764.53	95.4159
3766.45	95.2514
3768.38	95.0933
3770.31	95.0797
3772.24	95.0436
3774.17	94.9695
3776.1	94.9239
3778.03	94.901
3779.95	94.9126
3781.88	94.9339
3783.81	94.9307
3785.74	94.9498
3787.67	94.9869
3789.6	94.9798
3791.53	94.9757
3793.45	95.0251
3795.38	95.0276
3797.31	95.0192
3799.24	95.0438
3801.17	95.0931
3803.1	95.1478
3805.03	95.1795
3806.95	95.186
3808.88	95.1492
3810.81	95.1067
3812.74	95.0968
3814.67	95.1463
3816.6	95.1283
3818.53	95.1056
3820.45	95.0846
3822.38	95.019
3824.31	94.9588
3826.24	94.9306
3828.17	94.8834
3830.1	94.8857
3832.03	94.9522
3833.95	94.9887
3835.88	95.0272
3837.81	95.0962
3839.74	95.199
3841.67	95.2833
3843.6	95.3418
3845.53	95.4274
3847.45	95.5887
3849.38	95.738
3851.31	95.7798
3853.24	95.7111
3855.17	95.6406
3857.1	95.6195
3859.02	95.5823
3860.95	95.5302
3862.88	95.3723
3864.81	95.1891
3866.74	95.0188
3868.67	94.908
3870.6	94.8045
3872.52	94.7017
3874.45	94.6524
3876.38	94.699
3878.31	94.729
3880.24	94.708
3882.17	94.7362
3884.1	94.782
3886.02	94.847
3887.95	94.9079
3889.88	94.9639
3891.81	95.075
3893.74	95.2437
3895.67	95.273
3897.59	95.1882
3899.52	95.1666
3901.45	95.2137
3903.38	95.2457
3905.31	95.2623
3907.24	95.2997
3909.17	95.3084
3911.09	95.297
3913.02	95.331
3914.95	95.3629
3916.88	95.3302
3918.81	95.3605
3920.74	95.433
3922.67	95.4474
3924.59	95.408
3926.52	95.3773
3928.45	95.3318
3930.38	95.3109
3932.31	95.3452
3934.24	95.397
3936.17	95.4651
3938.09	95.552
3940.02	95.6251
3941.95	95.6234
3943.88	95.6542
3945.81	95.7534
3947.74	95.8252
3949.67	95.8558
3951.59	95.874
3953.52	95.8801
3955.45	95.8581
3957.38	95.8153
3959.31	95.7911
3961.24	95.7633
3963.17	95.7349
3965.09	95.7135
3967.02	95.6308
3968.95	95.4868
3970.88	95.3508
3972.81	95.21
3974.74	95.111
3976.67	95.084
3978.59	95.0435
3980.52	95.0467
3982.45	94.9873
3984.38	94.9966
3986.31	94.9425
3988.24	94.8798
3990.17	94.9359
3992.09	95.1379
3994.02	95.5394
3995.95	95.792
3997.88	95.7875
3999.81	95.6971
4001.74	0
