# Supplementary material for: An energy-free strategy to elevate anti-icing performance of superhydrophobic materials through interfacial airflow manipulation
Source: Nat Commun. 2024 Jan 26;15:777. doi: 10.1038/s41467-024-45078-5 (PMC10817900; doi:10.1038/s41467-024-45078-5)
Supplement: Supplementary file 9 — Source Data [file 41467_2024_45078_MOESM9_ESM.zip › original data of Figure 2(e).xlsx]

## Sheet: Sheet1
XPS full spectrum	Binding Energy (eV)	Raw Intensity		XPS-C1s	Binding Energy (eV)	Original spectrum	Raw Intensity	Fitted spectrum	Raw Intensity	CH2 spectrum	Raw Intensity	O=C-O spectrum	Raw Intensity		XPS-O1s	Binding Energy (eV)	Original spectrum	Raw Intensity	Fitted spectrum	Raw Intensity	C=O spectrum	Raw Intensity	C-O- spectrum	Raw Intensity
	1350.08	121436			290.98		1811.44		1964.85		1931.3		1844.99			536.58		4056.39		4120.83		4116.01		4061.21
	1349.08	119241			290.93		1773.81		1967.87		1933.09		1846.22			536.53		3984.44		4121.95		4117.06		4061.27
	1348.08	117403			290.88		1898.35		1971.04		1934.94		1847.55			536.48		4188.36		4123.1		4118.15		4061.35
	1347.08	120339			290.83		1836.23		1974.34		1936.79		1848.97			536.43		3973.82		4124.26		4119.24		4061.4
	1346.08	113524			290.78		1835.23		1977.82		1938.7		1850.54			536.38		4087.65		4125.47		4120.38		4061.48
	1345.08	119919			290.73		1751.21		1981.51		1940.66		1852.26			536.33		4229.06		4126.7		4121.55		4061.55
	1344.08	114930			290.68		1725.69		1985.45		1942.69		1854.19			536.28		4151.9		4127.95		4122.72		4061.6
	1343.08	119135			290.63		1843.87		1989.66		1944.77		1856.35			536.23		4143.68		4129.25		4123.94		4061.66
	1342.08	117690			290.58		1732.92		1994.13		1946.87		1858.71			536.18		3936.07		4130.58		4125.2		4061.73
	1341.08	115317			290.53		1696.47		1998.97		1949.04		1861.39			536.13		3935.47		4131.97		4126.51		4061.82
	1340.08	117369			290.48		1819.59		2004.2		1951.28		1864.42			536.08		4025.78		4133.4		4127.86		4061.91
	1339.08	114580			290.43		1728.53		2009.84		1953.54		1867.8			536.03		4154.52		4134.85		4129.24		4061.99
	1338.08	115001			290.38		1923.93		2016.01		1955.88		1871.65			535.98		4182.62		4136.34		4130.65		4062.06
	1337.08	113794			290.33		1805.85		2022.7		1958.22		1875.97			535.93		4153.11		4137.87		4132.09		4062.13
	1336.08	116267			290.28		1795.81		2030.08		1960.66		1880.92			535.88		3933.67		4139.44		4133.58		4062.2
	1335.08	116830			290.23		1809.33		2038.21		1963.15		1886.56			535.83		4146.87		4141.09		4135.14		4062.31
	1334.08	114912			290.18		1721.71		2047.19		1965.71		1892.98			535.78		4059.63		4142.75		4136.72		4062.39
	1333.08	115012			290.13		1738.46		2057.15		1968.35		1900.32			535.73		4037.48		4144.48		4138.35		4062.48
	1332.08	115756			290.08		1786.08		2068.19		1971.06		1908.67			535.68		4118.06		4146.27		4140.05		4062.57
	1331.08	114043			290.03		1877.83		2080.42		1973.83		1918.15			535.63		4155.97		4148.1		4141.78		4062.66
	1330.08	108690			289.98		1789.16		2093.99		1976.63		1928.89			535.58		4055.14		4149.98		4143.56		4062.74
	1329.08	116062			289.93		1786.76		2109.1		1979.54		1941.1			535.53		4089.2		4151.93		4145.41		4062.84
	1328.08	113319			289.88		1811.78		2125.89		1982.53		1954.9			535.48		3990.84		4153.94		4147.32		4062.94
	1327.08	112048			289.83		1930.8		2144.52		1985.59		1970.48			535.43		3913.15		4156.02		4149.3		4063.05
	1326.08	112501			289.78		2013.45		2165.14		1988.69		1987.96			535.38		3969.28		4158.18		4151.35		4063.18
	1325.08	112767			289.73		1811.8		2187.95		1991.86		2007.54			535.33		4055.37		4160.4		4153.46		4063.3
	1324.08	114312			289.68		1865.76		2213.23		1995.18		2029.5			535.28		4178.28		4162.68		4155.63		4063.41
	1323.08	111606			289.63		1772.55		2241.07		1998.57		2053.93			535.23		4151.33		4165.03		4157.87		4063.51
	1322.08	112529			289.58		1984.53		2271.72		2002.09		2081.08			535.18		4160.91		4167.46		4160.18		4063.62
	1321.08	107857			289.53		1962.05		2305.24		2005.64		2111			535.13		4134.4		4169.96		4162.56		4063.72
	1320.08	109826			289.48		1950.72		2341.88		2009.3		2143.94			535.08		4058.78		4172.56		4165.04		4063.84
	1319.08	109467			289.43		2074.72		2381.81		2013.07		2180.05			535.03		4239.66		4175.26		4167.6		4063.97
	1318.08	113138			289.38		2073.25		2425.07		2016.91		2219.39			534.98		4107.44		4178.03		4170.25		4064.07
	1317.08	108532			289.33		2033.74		2471.85		2020.87		2262.14			534.93		3982.46		4180.91		4173		4064.2
	1316.08	114914			289.28		2108.84		2522.2		2024.96		2308.33			534.88		4109.15		4183.91		4175.86		4064.35
	1315.08	109204			289.23		2187.43		2576.13		2029.16		2357.98			534.83		4061.4		4187		4178.81		4064.48
	1314.08	108255			289.18		2172.44		2633.69		2033.46		2411.13			534.78		4060.02		4190.22		4181.88		4064.62
	1313.08	111367			289.13		2160.3		2694.79		2037.89		2467.69			534.73		4119.25		4193.55		4185.07		4064.77
	1312.08	108516			289.08		2250.83		2759.41		2042.48		2527.63			534.68		4197.93		4197		4188.37		4064.91
	1311.08	109819			289.03		2475.14		2827.31		2047.18		2590.7			534.63		4317.19		4200.57		4191.79		4065.05
	1310.08	111186			288.98		2523.45		2898.28		2051.97		2656.69			534.58		4233.49		4204.27		4195.33		4065.18
	1309.08	110214			288.93		2627.66		2972.16		2056.9		2725.44			534.53		4097.53		4208.13		4199.02		4065.33
	1308.08	116007			288.88		2812.35		3048.54		2061.96		2796.51			534.48		4210.32		4212.16		4202.88		4065.49
	1307.08	111936			288.83		2790.59		3127.1		2067.15		2869.6			534.43		4127.34		4216.33		4206.88		4065.65
	1306.08	106296			288.78		2935.02		3207.38		2072.52		2944.22			534.38		4297.95		4220.69		4211.06		4065.82
	1305.08	110948			288.73		2871.07		3288.87		2078.03		3019.88			534.33		4224.75		4225.21		4215.4		4065.97
	1304.08	110117			288.68		2967.68		3371.13		2083.77		3096.1			534.28		4164.86		4229.94		4219.94		4066.14
	1303.08	109227			288.63		3162.22		3453.41		2089.67		3172.14			534.23		3963.32		4234.9		4224.7		4066.32
	1302.08	112849			288.58		3263.4		3535.1		2095.74		3247.38			534.18		4010.38		4240.09		4229.7		4066.53
	1301.08	109840			288.53		3390.3		3615.43		2101.99		3321.03			534.13		4412.87		4245.53		4234.93		4066.74
	1300.08	111310			288.48		3414.9		3693.67		2108.44		3392.36			534.08		4270.29		4251.18		4240.38		4066.91
	1299.08	110692			288.43		3561.3		3769.11		2115.13		3460.64			534.03		4189.97		4257.14		4246.12		4067.1
	1298.08	109833			288.38		3676.5		3840.81		2122.04		3524.93			533.98		4085.47		4263.43		4252.19		4067.31
	1297.08	106564			288.33		3666.64		3908.02		2129.18		3584.46			533.93		4177.39		4270.08		4258.6		4067.54
	1296.08	107503			288.28		3802.5		3969.88		2136.6		3638.36			533.88		4244.97		4277.1		4265.39		4067.76
	1295.08	108223			288.23		4026.42		4025.6		2144.28		3685.82			533.83		4207.33		4284.54		4272.59		4067.99
	1294.08	109855			288.18		3979.69		4074.41		2152.2		3726.08			533.78		4303.78		4292.48		4280.27		4068.22
	1293.08	109793			288.13		3972.92		4115.69		2160.46		3758.46			533.73		4187.13		4300.95		4288.48		4068.45
	1292.08	111711			288.08		4047.26		4148.89		2169.07		3782.42			533.68		4292.86		4310.05		4297.31		4068.71
	1291.08	110460			288.03		4303.25		4173.52		2178.01		3797.47			533.63		4094.28		4319.84		4306.82		4068.96
	1290.08	106007			287.98		4195.81		4189.27		2187.26		3803.26			533.58		4210.87		4330.46		4317.16		4069.24
	1289.08	108074			287.93		4224.05		4196.16		2196.94		3799.77			533.53		4205.31		4341.99		4328.4		4069.52
	1288.08	111747			287.88		4017.56		4194.2		2207.03		3787.02			533.48		4127.33		4354.61		4340.71		4069.81
	1287.08	111284			287.83		3962.89		4183.71		2217.62		3765.3			533.43		4283.35		4368.46		4354.24		4070.11
	1286.08	107010			287.78		3878.46		4165.08		2228.69		3734.97			533.38		4245.43		4383.72		4369.17		4070.41
	1285.08	109482			287.73		3790.98		4138.86		2240.27		3696.57			533.33		4308.36		4400.62		4385.74		4070.73
	1284.08	111264			287.68		3767.66		4105.72		2252.41		3650.71			533.28		4346.4		4419.43		4404.2		4071.05
	1283.08	109460			287.63		3513.31		4066.43		2265.1		3598.17			533.23		4396.27		4440.47		4424.88		4071.38
	1282.08	107955			287.58		3584.35		4021.84		2278.45		3539.74			533.18		4480.41		4464.02		4448.05		4071.72
	1281.08	108235			287.53		3527.45		3972.79		2292.38		3476.23			533.13		4455.34		4490.48		4474.13		4072.06
	1280.08	108309			287.48		3348.16		3920.15		2306.99		3408.49			533.08		4678.6		4520.31		4503.55		4072.41
	1279.08	106352			287.43		3162.14		3864.81		2322.34		3337.34			533.03		4571.83		4553.95		4536.78		4072.76
	1278.08	108720			287.38		3081.66		3807.69		2338.48		3263.7			532.98		4516.11		4592.04		4574.44		4073.14
	1277.08	110700			287.33		3060.97		3749.52		2355.42		3188.21			532.93		4545.8		4635.07		4617.02		4073.53
	1276.08	110651			287.28		3037.96		3691.15		2373.19		3111.7			532.88		4650.03		4683.73		4665.21		4073.95
	1275.08	110491			287.23		2918.2		3633.29		2391.85		3034.83			532.83		4485.43		4738.7		4719.7		4074.36
	1274.08	110108			287.18		2897.26		3576.64		2411.5		2958.2			532.78		4642.63		4800.79		4781.28		4074.82
	1273.08	111258			287.13		2985.62		3521.88		2432.14		2882.49			532.73		4743.25		4870.84		4850.8		4075.28
	1272.08	113021			287.08		2842.85		3469.51		2453.83		2808.08			532.68		4830.56		4949.54		4928.95		4075.75
	1271.08	109217			287.03		2887.69		3420.21		2476.7		2735.61			532.63		5015.45		5037.84		5016.69		4076.24
	1270.08	110073			286.98		2685.09		3374.37		2500.77		2665.38			532.58		4959.42		5136.65		5114.9		4076.72
	1269.08	108449			286.93		2689.63		3332.48		2526.23		2597.77			532.53		5213.42		5246.89		5224.51		4077.25
	1268.08	108012			286.88		2603		3294.91		2553.08		2533.09			532.48		5100.34		5369.59		5346.56		4077.77
	1267.08	110938			286.83		2666.6		3261.99		2581.49		2471.52			532.43		5419.28		5505.37		5481.65		4078.34
	1266.08	109134			286.78		2508.35		3233.98		2611.5		2413.26			532.38		5601.15		5655.15		5630.71		4078.91
	1265.08	107669			286.73		2680.6		3211.2		2643.33		2358.44			532.33		5863.57		5819.71		5794.51		4079.5
	1264.08	107838			286.68		2569.68		3193.77		2677.07		2307.01			532.28		5873.01		5999.71		5973.71		4080.1
	1263.08	107497			286.63		2611.32		3181.98		2712.92		2259.14			532.23		6213.88		6195.99		6169.14		4080.75
	1262.08	109855			286.58		2706.27		3175.98		2751.12		2214.71			532.18		6425.8		6408.45		6380.69		4081.41
	1261.08	108821			286.53		2780.35		3175.95		2791.85		2173.68			532.13		6617.12		6637.57		6608.84		4082.11
	1260.08	107315			286.48		2809.66		3182.11		2835.45		2135.97			532.08		6800.37		6883.39		6853.64		4082.85
	1259.08	109920			286.43		2873.54		3194.76		2882.34		2101.43			532.03		7076.26		7145.76		7114.9		4083.65
	1258.08	109546			286.38		2737.4		3214.2		2932.93		2069.96			531.98		7458.29		7424.6		7392.53		4084.51
	1257.08	113638			286.33		2771.61		3240.94		2987.93		2041.43			531.93		7678.88		7718.53		7685.17		4085.43
	1256.08	108451			286.28		2878.31		3275.49		3047.98		2015.65			531.88		8008.78		8026.93		7992.16		4086.43
	1255.08	111787			286.23		2957.44		3318.61		3114.02		1992.41			531.83		8458.02		8348.53		8312.23		4087.53
	1254.08	108294			286.18		3196.08		3371.35		3187.32		1971.51			531.78		8635.31		8681.74		8643.74		4088.72
	1253.08	112152			286.13		3230.2		3434.95		3269.25		1952.77			531.73		8864.84		9025.08		8985.22		4090.07
	1252.08	116189			286.08		3286.15		3511.26		3361.9		1936.02			531.68		9088.33		9375.47		9333.54		4091.59
	1251.08	108601			286.03		3575.93		3602.43		3467.55		1921.1			531.63		9588.21		9730.7		9686.49		4093.31
	1250.08	110673			285.98		3753.64		3711.24		3589.18		1907.77			531.58		9847.13		10087.8		10041		4095.23
	1249.08	110058			285.93		3876.96		3841.34		3730.61		1895.88			531.53		10196.5		10443.5		10393.9		4097.42
	1248.08	112331			285.88		3929.45		3996.96		3896.2		1885.3			531.48		10377.6		10794.5		10741.8		4099.92
	1247.08	116453			285.83		4406.49		4183.62		4091.63		1875.91			531.43		10694.7		11136.1		11079.7		4102.77
	1246.08	113000			285.78		4755.04		4407.35		4323.05		1867.45			531.38		11533.1		11464.3		11403.9		4106.03
	1245.08	113665			285.73		5028.15		4675.82		4598.29		1859.83			531.33		11587.9		11774.5		11709.6		4109.69
	1244.08	112858			285.68		5436.41		4998.05		4926.45		1852.95			531.28		11944.7		12062.1		11992.2		4113.9
	1243.08	115193			285.63		6017.65		5383.65		5317.27		1846.69			531.23		12046.1		12322.7		12247.1		4118.7
	1242.08	115060			285.58		6547.83		5844.35		5782.55		1840.89			531.18		12342.1		12550.9		12468.9		4124.18
	1241.08	111900			285.53		6870.31		6392.06		6334.28		1835.48			531.13		12704.6		12742.6		12653.5		4130.41
	1240.08	115529			285.48		7760.1		7040.48		6986.26		1830.46			531.08		12801.9		12894		12796.8		4137.46
	1239.08	107488			285.43		8972.35		7804.08		7753.01		1825.59			531.03		12852.1		13001.8		12895.7		4145.45
	1238.08	115738			285.38		9665.26		8696.27		8647.98		1820.72			530.98		12891.3		13063.9		12947.7		4154.48
	1237.08	109062			285.33		10411.3		9732.54		9686.73		1815.96			530.93		12714.6		13078.8		12951.5		4164.63
	1236.08	113064			285.28		11632.7		10925.1		10881.5		1811.25			530.88		12799.3		13046.8		12907.1		4176.03
	1235.08	111397			285.23		13539.3		12286.4		12244.8		1806.4			530.83		12766.3		12968.9		12815.5		4188.73
	1234.08	111642			285.18		14500.9		13827		13787.2		1801.2			530.78		12472.9		12847.4		12678.9		4202.86
	1233.08	114109			285.13		16275.3		15552		15513.9		1795.89			530.73		12501.8		12685.3		12500.2		4218.54
	1232.08	120501			285.08		18659.5		17466.1		17429.5		1790.2			530.68		12124.2		12486.9		12283.6		4235.78
	1231.08	119043			285.03		20409.8		19564.8		19529.5		1783.95			530.63		11866.5		12256.5		12033.4		4254.72
	1230.08	118141			284.98		22278.8		21842		21807.9		1777.3			530.58		11576.1		11999		11754.3		4275.41
	1229.08	120972			284.93		24753.2		24285.4		24252.5		1770.2			530.53		11308.2		11719.1		11451.1		4297.91
	1228.08	122220			284.88		27327.1		26871.5		26839.8		1762.46			530.48		10992.2		11421.5		11128.3		4322.28
	1227.08	118175			284.83		29731.4		29575.6		29544.9		1754.05			530.43		10505		11111.4		10791.2		4348.49
	1226.08	119853			284.78		32448.2		32359		32329.2		1745.01			530.38		10393.4		10792.9		10443.9		4376.58
	1225.08	120939			284.73		35197.3		35179.7		35150.8		1735.23			530.33		10003.2		10470.1		10090.5		4406.49
	1224.08	121647			284.68		37758.5		37988		37960		1724.71			530.28		9782.05		10146.7		9734.66		4438.21
	1223.08	118797			284.63		40100.9		40720.9		40693.7		1713.49			530.23		9361.45		9825.64		9379.49		4471.69
	1222.08	122998			284.58		42621.9		43314.9		43288.4		1701.63			530.18		8865.32		9510.7		9028.88		4506.76
	1221.08	121461			284.53		45330.3		45693.6		45667.8		1689.07			530.13		8388.88		9204.06		8685.11		4543.34
	1220.08	112684			284.48		46744.2		47781.8		47756.7		1675.76			530.08		7996.51		8907.9		8350.53		4581.27
	1219.08	109544			284.43		48180.6		49504.4		49480.1		1662.07			530.03		7759.14		8624.02		8027.14		4620.34
	1218.08	105033			284.38		49578.3		50789.1		50765.4		1647.99			529.98		7564.15		8353.54		7716.21		4660.36
	1217.08	106928			284.33		51398.6		51579.7		51556.6		1633.53			529.93		6960.63		8098.18		7419.85		4700.97
	1216.08	97377.2			284.28		52247.3		51837.3		51814.8		1618.56			529.88		6956.35		7858.39		7138.75		4741.95
	1215.08	99594.4			284.23		51916		51549.6		51527.6		1603.38			529.83		6491.67		7634.53		6873.6		4782.92
	1214.08	90859.5			284.18		51479.7		50729.4		50708		1588.29			529.78		6462.19		7426.75		6624.91		4823.55
	1213.08	92867.5			284.13		51247.1		49415.7		49394.9		1573.36			529.73		6302.72		7234.61		6392.61		4863.44
	1212.08	93252.8			284.08		49580.5		47664.5		47644.1		1558.5			529.68		6041.74		7058.16		6177.26		4902.07
	1211.08	92911.6			284.03		46967.3		45548.6		45528.8		1544.14			529.63		5861.88		6896.5		5978.4		4939.06
	1210.08	97101			283.98		44329.8		43143.8		43124.4		1530.55			529.58		5719.12		6748.77		5795.63		4973.89
	1209.08	90787.5			283.93		41993.2		40525.2		40506.2		1517.73			529.53		5525.33		6613.94		5628.42		5006.07
	1208.08	91442.1			283.88		39416.8		37768.9		37750.4		1505.6			529.48		5548.91		6490.73		5475.97		5035.14
	1207.08	89869			283.83		36530.2		34938.7		34920.6		1494.23			529.43		5427.14		6378.16		5337.87		5060.51
	1206.08	88184.8			283.78		33202.3		32097.7		32080		1483.7			529.38		5230.15		6274.84		5213.12		5081.77
	1205.08	92499.6			283.73		30436.3		29295.7		29278.4		1474.14			529.33		5183.08		6179.48		5100.88		5098.52
	1204.08	89631.6			283.68		27226		26574.4		26557.6		1465.39			529.28		5097.17		6090.82		5000.22		5110.4
	1203.08	86056.9			283.63		24728.5		23972.8		23956.3		1457.57			529.23		5259.22		6007.63		4910.14		5117.16
	1202.08	88379.2			283.58		21849		21515.1		21499		1450.49			529.18		5147.09		5929.02		4829.94		5118.61
	1201.08	89079.9			283.53		19073.3		19225.1		19209.3		1444.25			529.13		5143.99		5854		4758.63		5114.77
	1200.08	87736.1			283.48		16976.4		17114.7		17099.3		1438.82			529.08		5123.28		5781.78		4695.37		5105.69
	1199.08	87678.1			283.43		14438.4		15190.1		15175		1434			529.03		5009.07		5711.76		4639.33		5091.58
	1198.08	90513.5			283.38		12641.6		13455.7		13440.9		1429.93			528.98		5170.38		5643.38		4589.72		5072.7
	1197.08	87933			283.33		11301.9		11906.4		11891.9		1426.38			528.93		5091.29		5576.43		4545.89		5049.45
	1196.08	89697.6			283.28		9967.98		10537.1		10522.9		1423.23			528.88		4998.89		5510.64		4507.16		5022.27
	1195.08	88274.5			283.23		8791.07		9337.05		9323.11		1420.47			528.83		5043.55		5445.87		4472.92		4991.63
	1194.08	88715.5			283.18		7950.93		8293.6		8279.94		1418.06			528.78		5138.73		5382.06		4442.61		4958.02
	1193.08	88519.4			283.13		6625.29		7394.39		7381.01		1415.89			528.73		4877.93		5319.13		4415.7		4921.88
	1192.08	90167.4			283.08		6078.84		6624.15		6611.03		1414.12			528.68		5020.23		5257.34		4391.84		4883.84
	1191.08	90379.8			283.03		5787.44		5969.09		5956.23		1412.52			528.63		4966.74		5196.63		4370.57		4844.29
	1190.08	91279.5			282.98		5146.76		5414.47		5401.85		1411			528.58		4835.48		5137.14		4351.56		4803.7
	1189.08	90639.1			282.93		4756.48		4946.64		4934.27		1409.68			528.53		4770.16		5078.99		4334.52		4762.51
	1188.08	93400.7			282.88		4279.83		4553.56		4541.43		1408.47			528.48		4732.44		5022.23		4319.16		4721.03
	1187.08	96067.2			282.83		4009.4		4223.4		4211.49		1407.41			528.43		4884.8		4967.12		4305.27		4679.72
	1186.08	93154.5			282.78		3482.43		3946.33		3934.64		1406.44			528.38		4755.67		4913.69		4292.63		4638.84
	1185.08	92501.7			282.73		3359.16		3713.33		3701.85		1405.62			528.33		4617.99		4862.08		4281.09		4598.68
	1184.08	92296.2			282.68		3195.13		3516.5		3505.24		1404.84			528.28		4540.68		4812.39		4270.51		4559.51
	1183.08	91791.7			282.63		3023.35		3349.59		3338.53		1404.12			528.23		4556.81		4764.66		4260.75		4521.48
	1182.08	93196.5			282.58		2886.56		3206.92		3196.06		1403.45			528.18		4436.24		4719.07		4251.72		4484.86
	1181.08	89079.4			282.53		2844.43		3084.15		3073.48		1402.82			528.13		4397.69		4675.62		4243.32		4449.77
	1180.08	88704.6			282.48		2777.44		2977.46		2966.98		1402.21			528.08		4452.13		4634.37		4235.48		4416.31
	1179.08	88326.1			282.43		2548.28		2883.81		2873.51		1401.63			528.03		4417.67		4595.31		4228.12		4384.57
	1178.08	91590.9			282.38		2403.55		2800.95		2790.84		1401.12			527.98		4380.66		4558.44		4221.19		4354.58
	1177.08	86542.5			282.33		2468.51		2726.85		2716.91		1400.65			527.93		4496.34		4523.82		4214.65		4326.45
	1176.08	86498.3			282.28		2443.95		2660.01		2650.24		1400.17			527.88		4255.25		4491.37		4208.46		4300.14
	1175.08	89347.4			282.23		2270.51		2599.22		2589.61		1399.7			527.83		4355.77		4461.09		4202.6		4275.69
	1174.08	85945.3			282.18		2260.38		2543.52		2534.08		1399.29			527.78		4284.37		4432.88		4197.03		4253.02
	1173.08	90397			282.13		2125.24		2492.21		2482.92		1398.88			527.73		4194.95		4406.67		4191.72		4232.09
	1172.08	89385			282.08		1990.49		2444.66		2435.52		1398.51			527.68		4170.76		4382.44		4186.66		4212.89
	1171.08	85252.2			282.03		2177.69		2400.45		2391.46		1398.19			527.63		4332.76		4360.07		4181.84		4195.33
	1170.08	89545.8			281.98		2049.75		2359.08		2350.24		1397.81			527.58		4159.44		4339.44		4177.2		4179.3
	1169.08	90579.7			281.93		2150.68		2320.32		2311.62		1397.48			527.53		4208.67		4320.49		4172.78		4164.76
	1168.08	88745.2			281.88		2036.26		2283.88		2275.32		1397.12			527.48		4333		4303.07		4168.53		4151.57
	1167.08	91016.1			281.83		1921.11		2249.56		2241.14		1396.8			527.43		4264.99		4287.12		4164.44		4139.66
	1166.08	88921.9			281.78		1747.78		2217.24		2208.95		1396.51			527.38		4017.01		4272.52		4160.52		4128.96
	1165.08	91127.2			281.73		1836.59		2186.74		2178.58		1396.28			527.33		4010.9		4259.2		4156.78		4119.38
	1164.08	92291.1			281.68		1852.92		2157.84		2149.81		1396.02			527.28		4072.9		4247.02		4153.19		4110.8
	1163.08	86672.4			281.63		1921.45		2130.47		2122.56		1395.76			527.23		4065.07		4235.88		4149.72		4103.11
	1162.08	87168.2			281.58		1858.6		2104.48		2096.69		1395.49			527.18		4092.62		4225.7		4146.38		4096.27
	1161.08	90510.6			281.53		1867.83		2079.84		2072.17		1395.23			527.13		3988.82		4216.39		4143.16		4090.17
	1160.08	91221			281.48		1807.77		2056.41		2048.86		1394.98			527.08		4135.8		4207.88		4140.07		4084.75
	1159.08	88732.8			281.43		1782.13		2034.14		2026.7		1394.75			527.03		4124.53		4200.06		4137.08		4079.91
	1158.08	91656.3			281.38		1724.13		2012.96		2005.62		1394.52			526.98		4004.7		4192.87		4134.19		4075.6
	1157.08	90683.9			281.33		1707.52		1992.78		1985.56		1394.32			526.93		4010.1		4186.28		4131.42		4071.78
	1156.08	87661.5			281.28		1536.85		1973.57		1966.45		1394.12			526.88		3871.4		4180.2		4128.74		4068.38
	1155.08	91434.4			281.23		1681.25		1955.28		1948.27		1393.97			526.83		4232.32		4174.59		4126.17		4065.36
	1154.08	91816.7			281.18		1714.58		1937.78		1930.87		1393.79			526.78		4011.33		4169.35		4123.64		4062.62
	1153.08	91108.4			281.13		1601.29		1921.06		1914.24		1393.59			526.73		4203.65		4164.49		4121.23		4060.18
	1152.08	90188.7			281.08		1579.3		1905.09		1898.38		1393.43			526.68		3923.78		4159.94		4118.87		4057.97
	1151.08	88153			281.03		1566.98		1889.84		1883.21		1393.28			526.63		3897.56		4155.72		4116.62		4056
	1150.08	89503.7			280.98		1645.43		1875.24		1868.71		1393.14			526.58		4041.53		4151.75		4114.45		4054.22
	1149.08	91183.6			280.93		1560.18		1861.23		1854.79		1392.97			526.53		4062.51		4148.01		4112.33		4052.59
	1148.08	87534.9			280.88		1557.35		1847.84		1841.49		1392.83			526.48		3911.99		4144.47		4110.27		4051.1
	1147.08	91369.3			280.83		1639.21		1834.99		1828.72		1392.7			526.43		3935.6		4141.13		4108.3		4049.75
	1146.08	89998.9			280.78		1530.94		1822.64		1816.47		1392.54			526.38		3818		4137.97		4106.39		4048.51
	1145.08	86653.8			280.73		1692.42		1810.83		1804.73		1392.41			526.33		3923.76		4134.97		4104.55		4047.37
	1144.08	93331.6			280.68		1553.08		1799.42		1793.41		1392.24			526.28		3962.2		4132.09		4102.76		4046.3
	1143.08	89398.2			280.63		1567.89		1788.51		1782.58		1392.11			526.23		4143.15		4129.34		4101.01		4045.3
	1142.08	94550.1			280.58		1715.97		1778		1772.15		1391.98			526.18		4089.39		4126.69		4099.3		4044.35
	1141.08	93266.6			280.53		1586.05		1767.86		1762.09		1391.81			526.13		3977.4		4124.15		4097.64		4043.46
	1140.08	93190.1			280.48		1587.13		1758.14		1752.44		1391.68			526.08		3857.91		4121.72		4096.05		4042.63
	1139.08	87408.4			280.43		1499.32		1748.77		1743.15		1391.54			526.03		3956.72		4119.4		4094.51		4041.86
	1138.08	95528.2			280.38		1583.9		1739.78		1734.23		1391.44			525.98		4044.41		4117.15		4093.01		4041.12
	1137.08	90245			280.33		1555.01		1731.08		1725.6		1391.31			525.93		4071.22		4114.98		4091.54		4040.41
	1136.08	91632.4			280.28		1534.12		1722.71		1717.3		1391.19			525.88		4057.93		4112.88		4090.11		4039.73
	1135.08	92490.6			280.23		1538.08		1714.64		1709.3		1391.08			525.83		4013.86		4110.85		4088.72		4039.09
	1134.08	91724.1			280.18		1467.35		1706.85		1701.57		1390.97			525.78		3976.16		4108.89		4087.38		4038.47
	1133.08	97426.7			280.13		1452.24		1699.35		1694.14		1390.88			525.73		3937.84		4107		4086.07		4037.89
	1132.08	92903.2			280.08		1582.82		1692.11		1686.96		1390.79			525.68		3953.62		4105.17		4084.81		4037.34
	1131.08	92924.8			280.03		1457.33		1685.08		1680		1390.67			525.63		4040.59		4103.4		4083.58		4036.81
	1130.08	94178.8			279.98		1535.25		1678.32		1673.3		1390.59			525.58		4129.09		4101.68		4082.38		4036.29
	1129.08	95720.1			279.93		1437.09		1671.76		1666.8		1390.48			525.53		4049.49		4100		4081.19		4035.78
	1128.08	91483.1			279.88		1485.83		1665.44		1660.55		1390.41			525.48		4010.86		4098.38		4080.04		4035.3
	1127.08	91886.9			279.83		1522.41		1659.32		1654.48		1390.32			525.43		3993.57		4096.81		4078.93		4034.84
	1126.08	96157.4			279.78		1472.68		1653.38		1648.6		1390.22			525.38		4087.2		4095.29		4077.85		4034.4
	1125.08	91586.8			279.73		1481.61		1647.64		1642.92		1390.14			525.33		3818.79		4093.8		4076.79		4033.97
	1124.08	91104.4			279.68		1475.3		1642.09		1637.42		1390.06			525.28		3965.28		4092.38		4075.79		4033.58
	1123.08	95285.8			279.63		1391.94		1636.7		1632.09		1389.98			525.23		3891.43		4090.99		4074.79		4033.19
	1122.08	92599.6			279.58		1543.14		1631.51		1626.95		1389.92			525.18		4078.66		4089.64		4073.83		4032.82
	1121.08	92905			279.53		1566.35		1626.43		1621.93		1389.82			525.13		3975.44		4088.32		4072.87		4032.44
	1120.08	95196.6			279.48		1436.55		1621.5		1617.05		1389.72			525.08		4017		4087.04		4071.95		4032.09
	1119.08	93694.3			279.43		1590.2		1616.75		1612.35		1389.65
	1118.08	95846			279.38		1557.89		1612.1		1607.75		1389.54
	1117.08	96354.2			279.33		1470.86		1607.59		1603.29		1389.44
	1116.08	96366.5			279.28		1450.92		1603.23		1598.98		1389.37
	1115.08	91781			279.23		1552.02		1599.01		1594.81		1389.3
	1114.08	91838.1			279.18		1566.69		1594.88		1590.73		1389.21
	1113.08	95011.6			279.13		1452.78		1590.86		1586.75		1389.11
	1112.08	96592.1			279.08		1384.98		1586.98		1582.92		1389.04
	1111.08	94652.5
	1110.08	97351.5
	1109.08	95453.4
	1108.08	97531.2
	1107.08	95775.1
	1106.08	95072.6
	1105.08	95365.1
	1104.08	97232.6
	1103.08	96057.6
	1102.08	94869
	1101.08	99898.8
	1100.08	100299
	1099.08	96725.9
	1098.08	96681.5
	1097.08	97664.2
	1096.08	97601.3
	1095.08	95488.8
	1094.08	97072.3
	1093.08	98735.6
	1092.08	96214
	1091.08	99000.2
	1090.08	100228
	1089.08	104423
	1088.08	100014
	1087.08	97664
	1086.08	98348.2
	1085.08	96667.5
	1084.08	96290.2
	1083.08	102113
	1082.08	98344
	1081.08	100427
	1080.08	101018
	1079.08	97316.4
	1078.08	95200.2
	1077.08	101104
	1076.08	98571.7
	1075.08	101899
	1074.08	98839.4
	1073.08	101165
	1072.08	100722
	1071.08	105815
	1070.08	103278
	1069.08	99713.9
	1068.08	99553
	1067.08	102053
	1066.08	101065
	1065.08	104553
	1064.08	100860
	1063.08	99803.6
	1062.08	106481
	1061.08	102324
	1060.08	100556
	1059.08	107688
	1058.08	100701
	1057.08	100918
	1056.08	101792
	1055.08	101334
	1054.08	106150
	1053.08	106330
	1052.08	103823
	1051.08	102354
	1050.08	105671
	1049.08	107144
	1048.08	103130
	1047.08	103076
	1046.08	106642
	1045.08	108377
	1044.08	109640
	1043.08	102400
	1042.08	105415
	1041.08	105768
	1040.08	106721
	1039.08	108293
	1038.08	104885
	1037.08	104403
	1036.08	107448
	1035.08	105392
	1034.08	105679
	1033.08	106208
	1032.08	102217
	1031.08	105706
	1030.08	105454
	1029.08	104773
	1028.08	105852
	1027.08	102368
	1026.08	106693
	1025.08	108938
	1024.08	102994
	1023.08	108270
	1022.08	108725
	1021.08	110806
	1020.08	109535
	1019.08	107674
	1018.08	107855
	1017.08	102508
	1016.08	107360
	1015.08	109512
	1014.08	109710
	1013.08	111996
	1012.08	109050
	1011.08	108674
	1010.08	106540
	1009.08	108989
	1008.08	114341
	1007.08	113195
	1006.08	109726
	1005.08	109907
	1004.08	108831
	1003.08	110677
	1002.08	109429
	1001.08	111693
	1000.08	109641
	999.08	111391
	998.08	110934
	997.08	110281
	996.08	111979
	995.08	110912
	994.08	111497
	993.08	109171
	992.08	107475
	991.08	110736
	990.08	111525
	989.08	109167
	988.08	109305
	987.08	107041
	986.08	107882
	985.08	107973
	984.08	107427
	983.08	105833
	982.08	112695
	981.08	105552
	980.08	107993
	979.08	105017
	978.08	110713
	977.08	112447
	976.08	113959
	975.08	112895
	974.08	109794
	973.08	111240
	972.08	110169
	971.08	113138
	970.08	112162
	969.08	111594
	968.08	107175
	967.08	105302
	966.08	103521
	965.08	104918
	964.08	105379
	963.08	108173
	962.08	104076
	961.08	103366
	960.08	103925
	959.08	103337
	958.08	104155
	957.08	107949
	956.08	104513
	955.08	103557
	954.08	109182
	953.08	105792
	952.08	103636
	951.08	107429
	950.08	108735
	949.08	105810
	948.08	105344
	947.08	104819
	946.08	108637
	945.08	106235
	944.08	107983
	943.08	108722
	942.08	103740
	941.08	101646
	940.08	105122
	939.08	108960
	938.08	106067
	937.08	104865
	936.08	109119
	935.08	107974
	934.08	105003
	933.08	104208
	932.08	109041
	931.08	108540
	930.08	107101
	929.08	107519
	928.08	107159
	927.08	108129
	926.08	105598
	925.08	106721
	924.08	106164
	923.08	108067
	922.08	105257
	921.08	102949
	920.08	101109
	919.08	101056
	918.08	100311
	917.08	101513
	916.08	103863
	915.08	104649
	914.08	99615.7
	913.08	97924.6
	912.08	98641.8
	911.08	99913.4
	910.08	99114.7
	909.08	99914.5
	908.08	99785.3
	907.08	108744
	906.08	112349
	905.08	120587
	904.08	123421
	903.08	127923
	902.08	113560
	901.08	109288
	900.08	110340
	899.08	101499
	898.08	93666.3
	897.08	86951.6
	896.08	88246.3
	895.08	82544
	894.08	85457.4
	893.08	79540.3
	892.08	82480.8
	891.08	81735.3
	890.08	83074.4
	889.08	84765.7
	888.08	88901.5
	887.08	106046
	886.08	118792
	885.08	128834
	884.08	118673
	883.08	106173
	882.08	102837
	881.08	99379.2
	880.08	88281.7
	879.08	78609.3
	878.08	77126.2
	877.08	69988.5
	876.08	75547.2
	875.08	73720.6
	874.08	73517.1
	873.08	73486.4
	872.08	72539.3
	871.08	73820.4
	870.08	74657.9
	869.08	71994
	868.08	73243.5
	867.08	71916.9
	866.08	73088.1
	865.08	74803.1
	864.08	74623
	863.08	72391.6
	862.08	70651
	861.08	75227.8
	860.08	74293.8
	859.08	76329.3
	858.08	74242.4
	857.08	73639.2
	856.08	73607.8
	855.08	74156
	854.08	72319.7
	853.08	74351.5
	852.08	73118
	851.08	76898.6
	850.08	74964.9
	849.08	75986.1
	848.08	72571.5
	847.08	74744
	846.08	77193.7
	845.08	72889.6
	844.08	71254.3
	843.08	71903.5
	842.08	70953.2
	841.08	74133.5
	840.08	71601.1
	839.08	75557.4
	838.08	71484.2
	837.08	73503.3
	836.08	72459.4
	835.08	73567.7
	834.08	71757.1
	833.08	74501.4
	832.08	79058.9
	831.08	77493.8
	830.08	74499.1
	829.08	73749.7
	828.08	74415.5
	827.08	72401.5
	826.08	75910.5
	825.08	68673.8
	824.08	70741
	823.08	70885.7
	822.08	70339.2
	821.08	66354.8
	820.08	63835.1
	819.08	64668.5
	818.08	61918.7
	817.08	63890.4
	816.08	65101.1
	815.08	61569.1
	814.08	63850.4
	813.08	62727.3
	812.08	62672.3
	811.08	61595.8
	810.08	60288.5
	809.08	58534.2
	808.08	58435.6
	807.08	59217.3
	806.08	58771.6
	805.08	54928.3
	804.08	57728.6
	803.08	56144.9
	802.08	57277.7
	801.08	54766.2
	800.08	55466.7
	799.08	54281.8
	798.08	55976.5
	797.08	55517.7
	796.08	54255.9
	795.08	54725.8
	794.08	57523.2
	793.08	55006.1
	792.08	53652.1
	791.08	52657.9
	790.08	55974.6
	789.08	56625.5
	788.08	56417.5
	787.08	56821.5
	786.08	55033.4
	785.08	54318.4
	784.08	54954.9
	783.08	53400.2
	782.08	56441.8
	781.08	55334.9
	780.08	57620.2
	779.08	56901
	778.08	55153.9
	777.08	56490.5
	776.08	58523.6
	775.08	57096.6
	774.08	55316.1
	773.08	54709.2
	772.08	58081.8
	771.08	56495.3
	770.08	56324.3
	769.08	57228.8
	768.08	56199.9
	767.08	56389.6
	766.08	60235.7
	765.08	57451.1
	764.08	55816
	763.08	60097.3
	762.08	58522.4
	761.08	57868.4
	760.08	57197.2
	759.08	57490.5
	758.08	57597.8
	757.08	59822.2
	756.08	55968
	755.08	58768.2
	754.08	57814
	753.08	58268.3
	752.08	57756.5
	751.08	57922.2
	750.08	58759.9
	749.08	58410.9
	748.08	57406.7
	747.08	56910.8
	746.08	58970.2
	745.08	56053.4
	744.08	58890.4
	743.08	56441.6
	742.08	56306.7
	741.08	54803.4
	740.08	56095
	739.08	57294.9
	738.08	57962.2
	737.08	57254.2
	736.08	58022.1
	735.08	59096.4
	734.08	57607.1
	733.08	58362
	732.08	59137.5
	731.08	58281.9
	730.08	56153.1
	729.08	55651.1
	728.08	55956.5
	727.08	54698.4
	726.08	56095
	725.08	58405.2
	724.08	59431.9
	723.08	55057.5
	722.08	59040
	721.08	58094.7
	720.08	58980.9
	719.08	59047.5
	718.08	61735.6
	717.08	58402.1
	716.08	54992.4
	715.08	54861.8
	714.08	58555
	713.08	56067.7
	712.08	56200
	711.08	56501.1
	710.08	54932.1
	709.08	57228.7
	708.08	54274.5
	707.08	55560.4
	706.08	55388.9
	705.08	56993.1
	704.08	56019
	703.08	52952.1
	702.08	56013.5
	701.08	55098
	700.08	58846.5
	699.08	54944.9
	698.08	55226.5
	697.08	58662.1
	696.08	54841.8
	695.08	56161.5
	694.08	55393.4
	693.08	53573.4
	692.08	55358.3
	691.08	58038.2
	690.08	54913.8
	689.08	53665.7
	688.08	54411.6
	687.08	54556.8
	686.08	56836.1
	685.08	55586.2
	684.08	55029.8
	683.08	55777.4
	682.08	56099.4
	681.08	57322.9
	680.08	55475.4
	679.08	55223.6
	678.08	56658.4
	677.08	55606.5
	676.08	55867.1
	675.08	52479.2
	674.08	54620.1
	673.08	58077.1
	672.08	55534
	671.08	56196.5
	670.08	61051.9
	669.08	53697.2
	668.08	55827.4
	667.08	52089
	666.08	54571.5
	665.08	54651.7
	664.08	56521.3
	663.08	58668.9
	662.08	57855.9
	661.08	60254.9
	660.08	56550
	659.08	55113.5
	658.08	60257
	657.08	56125.3
	656.08	52890.3
	655.08	54788.5
	654.08	56129.2
	653.08	56075.5
	652.08	54289.3
	651.08	53350.8
	650.08	56576.8
	649.08	58414.3
	648.08	57516.9
	647.08	59536.1
	646.08	53408.6
	645.08	57879
	644.08	55408.5
	643.08	57087.3
	642.08	57123.7
	641.08	57804.9
	640.08	60130
	639.08	58155.8
	638.08	58769.2
	637.08	56751.8
	636.08	57372
	635.08	57438.8
	634.08	56577.1
	633.08	56188.6
	632.08	59854.1
	631.08	57830.7
	630.08	58270.1
	629.08	58166.9
	628.08	54983.8
	627.08	56751.5
	626.08	61278.4
	625.08	56040.4
	624.08	58019.4
	623.08	58027.2
	622.08	57398.3
	621.08	59419
	620.08	58348.9
	619.08	56160.9
	618.08	60117.1
	617.08	58797.7
	616.08	59392.4
	615.08	56080.5
	614.08	56869.7
	613.08	57975.1
	612.08	59627.3
	611.08	59195.7
	610.08	58101.5
	609.08	59689.5
	608.08	58626.9
	607.08	58659
	606.08	57717
	605.08	60923.1
	604.08	59023.6
	603.08	57699.1
	602.08	59157.2
	601.08	57713.4
	600.08	60710.7
	599.08	57575.8
	598.08	57275.4
	597.08	59234.4
	596.08	55481.7
	595.08	59581.2
	594.08	58473.5
	593.08	60960.8
	592.08	59431.4
	591.08	59699.6
	590.08	59651.7
	589.08	59770.1
	588.08	58542.3
	587.08	57355
	586.08	60026.7
	585.08	58750.3
	584.08	58289.1
	583.08	60563.4
	582.08	58663.1
	581.08	60849
	580.08	61629.5
	579.08	59416.1
	578.08	57600.4
	577.08	60323.8
	576.08	62147.6
	575.08	61933.2
	574.08	62519.8
	573.08	61542.9
	572.08	61885.3
	571.08	61439.6
	570.08	60935.3
	569.08	60628.9
	568.08	59422.6
	567.08	57824.2
	566.08	61633.4
	565.08	59968.9
	564.08	58414.5
	563.08	60409.4
	562.08	60333.8
	561.08	61049.1
	560.08	60555.2
	559.08	59798.9
	558.08	61708
	557.08	62188.9
	556.08	58547.7
	555.08	62664.3
	554.08	58091.1
	553.08	63407.8
	552.08	63572.3
	551.08	60437.8
	550.08	61534.3
	549.08	59533.5
	548.08	61917.4
	547.08	60155.8
	546.08	57576.2
	545.08	57177.7
	544.08	60041.8
	543.08	58101.4
	542.08	49694
	541.08	51675.5
	540.08	55107.5
	539.08	52746.2
	538.08	49895.1
	537.08	49788
	536.08	47348.8
	535.08	47672.8
	534.08	51703.4
	533.08	62775.7
	532.08	102746
	531.08	144309
	530.08	88782.3
	529.08	52808.8
	528.08	52078.3
	527.08	50563
	526.08	47713.5
	525.08	47777.9
	524.08	47124.3
	523.08	49681.9
	522.08	50203.7
	521.08	49850.3
	520.08	50594.9
	519.08	48923.7
	518.08	47868.8
	517.08	49814.1
	516.08	47488.5
	515.08	49581.7
	514.08	47695
	513.08	47791.5
	512.08	50207.5
	511.08	50531.3
	510.08	49452.5
	509.08	49665.8
	508.08	51194.6
	507.08	48801.7
	506.08	49817.7
	505.08	47428.2
	504.08	49678.1
	503.08	49083.3
	502.08	49686.3
	501.08	51138.7
	500.08	47748.5
	499.08	51545.9
	498.08	50637.1
	497.08	51270
	496.08	51053
	495.08	48686.9
	494.08	49782.3
	493.08	48894.7
	492.08	50727.5
	491.08	48033.3
	490.08	51575.8
	489.08	51711.6
	488.08	49831.5
	487.08	52009.8
	486.08	49604.4
	485.08	48779.1
	484.08	52574.8
	483.08	48438.8
	482.08	50046.1
	481.08	51917.3
	480.08	50032
	479.08	49499.1
	478.08	52884.6
	477.08	50471.9
	476.08	48818.5
	475.08	50088.9
	474.08	52103.6
	473.08	51136
	472.08	50933.1
	471.08	50618.5
	470.08	52095.9
	469.08	49082.5
	468.08	50352.2
	467.08	51545
	466.08	51661.2
	465.08	50694.8
	464.08	52551.5
	463.08	49268.2
	462.08	53999.8
	461.08	52461.1
	460.08	50529.3
	459.08	49362.6
	458.08	51659.7
	457.08	51095.6
	456.08	49865.9
	455.08	50218.2
	454.08	54602
	453.08	53520.3
	452.08	55593.5
	451.08	53578.7
	450.08	52215.6
	449.08	49403.1
	448.08	51946.4
	447.08	52681.5
	446.08	53291.3
	445.08	51924.3
	444.08	51315.9
	443.08	51563.2
	442.08	52313.4
	441.08	55513
	440.08	53475.9
	439.08	56011.2
	438.08	52419.7
	437.08	53129.8
	436.08	53542.3
	435.08	54439.7
	434.08	54935.2
	433.08	54772.3
	432.08	52175.9
	431.08	55193.4
	430.08	53761.1
	429.08	55828.9
	428.08	52962.7
	427.08	53334.6
	426.08	54383.7
	425.08	54384.5
	424.08	53885.6
	423.08	51789
	422.08	56099.7
	421.08	53926.4
	420.08	53391.4
	419.08	53895.1
	418.08	55121.2
	417.08	56075.6
	416.08	52485.3
	415.08	53735.3
	414.08	55426.5
	413.08	55481.1
	412.08	58068.8
	411.08	51545.2
	410.08	54178
	409.08	54455.8
	408.08	52758.5
	407.08	56966.1
	406.08	55071.6
	405.08	58180.7
	404.08	55741.3
	403.08	52749.2
	402.08	55285.7
	401.08	56681.9
	400.08	54725.2
	399.08	54465.9
	398.08	57666.1
	397.08	54142.3
	396.08	56937.5
	395.08	56075.5
	394.08	52370.2
	393.08	56486.8
	392.08	56069.1
	391.08	53579.1
	390.08	56124.6
	389.08	56503.3
	388.08	56545.8
	387.08	56434.7
	386.08	57034.4
	385.08	58003.6
	384.08	56880.8
	383.08	58080.1
	382.08	57157.9
	381.08	54744.7
	380.08	56995
	379.08	61671.4
	378.08	55553
	377.08	57177.1
	376.08	54380.4
	375.08	58557.1
	374.08	57470.5
	373.08	58581.2
	372.08	58050.9
	371.08	56624.8
	370.08	57857.7
	369.08	60107.3
	368.08	56572.8
	367.08	60328.8
	366.08	57418
	365.08	62250.5
	364.08	56566.4
	363.08	59371.7
	362.08	60672.6
	361.08	58600.5
	360.08	60560.3
	359.08	59408.9
	358.08	56076.6
	357.08	56710.2
	356.08	58557.2
	355.08	61812.8
	354.08	62056.8
	353.08	62287.1
	352.08	60540.4
	351.08	58898.6
	350.08	61749.3
	349.08	62066.5
	348.08	61346.2
	347.08	62322.9
	346.08	59626.1
	345.08	60301.1
	344.08	58229
	343.08	60971.1
	342.08	61150.2
	341.08	59670.9
	340.08	65183.2
	339.08	63060.1
	338.08	62599.3
	337.08	60415.6
	336.08	58846.5
	335.08	59086.5
	334.08	61636.9
	333.08	61763.7
	332.08	63082.3
	331.08	61853.3
	330.08	64533
	329.08	62990.4
	328.08	58047.6
	327.08	60330.5
	326.08	59300.6
	325.08	62712.8
	324.08	60164.2
	323.08	59839.1
	322.08	61529.8
	321.08	60138.9
	320.08	65031
	319.08	61283.3
	318.08	62085.7
	317.08	58292.7
	316.08	61697.3
	315.08	62875.1
	314.08	63447.4
	313.08	63407.2
	312.08	61461.7
	311.08	62689.4
	310.08	64499.8
	309.08	67856.6
	308.08	68495.5
	307.08	67233.9
	306.08	70337.9
	305.08	71728.4
	304.08	71781.2
	303.08	70918.8
	302.08	67051.4
	301.08	61483.2
	300.08	52812.6
	299.08	53332.4
	298.08	48768.3
	297.08	42719.9
	296.08	40713.2
	295.08	36643.1
	294.08	31575.4
	293.08	27369
	292.08	23801.7
	291.08	20421.3
	290.08	22147.4
	289.08	35587.2
	288.08	48535.7
	287.08	37905.5
	286.08	68223.9
	285.08	350977
	284.08	461079
	283.08	95122
	282.08	25925.9
	281.08	18408
	280.08	17786.5
	279.08	14796.8
	278.08	15135.7
	277.08	15063.8
	276.08	13848.2
	275.08	16792.3
	274.08	14508.2
	273.08	15735.6
	272.08	13493.7
	271.08	14444.5
	270.08	14832.2
	269.08	13548.2
	268.08	14893.5
	267.08	14516.6
	266.08	13307.4
	265.08	13727.8
	264.08	15815.7
	263.08	15029.9
	262.08	15594.9
	261.08	14817
	260.08	14389.3
	259.08	13899
	258.08	14362.7
	257.08	14552.5
	256.08	13704.7
	255.08	16019.5
	254.08	13141.7
	253.08	14500.3
	252.08	15691.1
	251.08	15402.7
	250.08	14883.7
	249.08	14075.8
	248.08	15096.3
	247.08	15309.9
	246.08	14739.3
	245.08	14854.7
	244.08	13366.5
	243.08	14237.3
	242.08	15598.5
	241.08	14269.5
	240.08	15091.6
	239.08	15667.1
	238.08	13103.5
	237.08	14892.4
	236.08	13778.8
	235.08	13790.5
	234.08	14408.8
	233.08	14404.2
	232.08	14012.3
	231.08	12804.4
	230.08	15689.6
	229.08	13927.7
	228.08	13054.6
	227.08	14101.8
	226.08	15731.8
	225.08	14459.8
	224.08	13891
	223.08	13810.2
	222.08	13556.7
	221.08	15471.2
	220.08	12104.7
	219.08	14120.6
	218.08	12289.1
	217.08	11678.4
	216.08	12410.8
	215.08	12271.7
	214.08	12715.8
	213.08	12375.9
	212.08	11955.9
	211.08	12678
	210.08	16361.5
	209.08	18091.4
	208.08	16981.7
	207.08	17209.2
	206.08	17117
	205.08	14200.9
	204.08	12268
	203.08	11687.4
	202.08	10867.2
	201.08	11497.9
	200.08	11088.2
	199.08	11943
	198.08	10332.7
	197.08	11502
	196.08	11907.4
	195.08	12141.1
	194.08	11624
	193.08	9662.09
	192.08	10821.4
	191.08	10457
	190.08	11070.4
	189.08	10027.6
	188.08	10424.2
	187.08	11214.2
	186.08	10667.7
	185.08	11379.2
	184.08	9939.55
	183.08	10790.4
	182.08	11071.6
	181.08	9955.07
	180.08	11414.8
	179.08	11072
	178.08	10794.4
	177.08	11471.1
	176.08	10595.2
	175.08	10837.3
	174.08	12100
	173.08	11531.3
	172.08	12365.4
	171.08	11275.6
	170.08	10667.5
	169.08	11187.6
	168.08	10084.9
	167.08	10306.1
	166.08	10679.1
	165.08	11633.2
	164.08	11161.5
	163.08	10897.1
	162.08	11781.7
	161.08	11502.9
	160.08	12369.4
	159.08	12041.4
	158.08	11372
	157.08	10933.5
	156.08	11852.3
	155.08	12241.3
	154.08	11742.6
	153.08	11881.8
	152.08	12805.3
	151.08	12099.6
	150.08	12006
	149.08	11330.7
	148.08	10643
	147.08	9361.51
	146.08	12365.3
	145.08	11135.7
	144.08	11809.2
	143.08	12875.6
	142.08	10985.3
	141.08	12180.5
	140.08	11789
	139.08	12164.4
	138.08	11555.9
	137.08	13464.5
	136.08	12986.5
	135.08	12904
	134.08	13238.4
	133.08	11357.4
	132.08	12846
	131.08	11905.1
	130.08	10458.8
	129.08	12304.8
	128.08	11555.3
	127.08	11727.2
	126.08	9712.22
	125.08	10985.9
	124.08	10105.6
	123.08	8843.04
	122.08	10062.6
	121.08	8913.69
	120.08	8368.55
	119.08	7097.8
	118.08	9742.31
	117.08	10308.4
	116.08	12569.8
	115.08	14026.9
	114.08	17281.9
	113.08	20929.5
	112.08	25587.5
	111.08	25272.7
	110.08	22864.7
	109.08	20595
	108.08	17273.3
	107.08	12810.5
	106.08	9090.37
	105.08	7488.05
	104.08	5087.31
	103.08	3101.18
	102.08	3911.53
	101.08	4869.35
	100.08	4437.42
	99.08	3852.26
	98.08	3391.7
	97.08	3496.94
	96.08	3931.61
	95.08	3650.65
	94.08	3836.8
	93.08	3302.93
	92.08	3827.55
	91.08	4402.57
	90.08	3700.72
	89.08	4471.25
	88.08	4034.78
	87.08	3877.38
	86.08	4065.05
	85.08	3895.84
	84.08	4207.17
	83.08	3164.17
	82.08	3011.58
	81.08	3582.49
	80.08	3667.31
	79.08	3519.68
	78.08	3566.97
	77.08	4145.57
	76.08	4248.09
	75.08	3808.4
	74.08	3604.72
	73.08	3470.82
	72.08	3168.97
	71.08	4480.16
	70.08	4086.88
	69.08	3637.73
	68.08	3380.65
	67.08	4173.15
	66.08	4459.4
	65.08	3799.82
	64.08	4063.09
	63.08	3886.87
	62.08	3366.95
	61.08	4619.34
	60.08	4832.68
	59.08	4177.06
	58.08	3944.92
	57.08	3640.22
	56.08	5294.87
	55.08	4232.32
	54.08	4371.37
	53.08	4040.24
	52.08	4096.71
	51.08	3497.69
	50.08	4299.63
	49.08	4001.52
	48.08	4448.89
	47.08	4885.22
	46.08	3784.27
	45.08	4478.71
	44.08	4631.5
	43.08	3761.33
	42.08	4649.78
	41.08	5207.45
	40.08	3937.34
	39.08	4670.41
	38.08	3790.24
	37.08	5583.32
	36.08	5541.95
	35.08	3536.88
	34.08	3331.45
	33.08	2721.3
	32.08	3146.24
	31.08	3312.32
	30.08	3205.42
	29.08	3160.45
	28.08	3613.13
	27.08	3723.37
	26.08	3757.34
	25.08	3880.74
	24.08	2303.58
	23.08	3763.34
	22.08	4563.38
	21.08	4905.01
	20.08	5452.12
	19.08	8583.6
	18.08	8728.15
	17.08	5472.41
	16.08	4106.44
	15.08	4098.41
	14.08	5062.64
	13.08	4837.04
	12.08	3541.51
	11.08	2088.89
	10.08	1881.73
	9.08	1752.61
	8.08	1559.66
	7.08	1515
	6.08	2128.4
	5.08	2921.5
	4.08	1883.21
	3.08	579.425
	2.08	1360.33
	1.08	186.705
	0.08	0
	-0.92	172.74
	-1.92	0
	-2.92	57.6225
	-3.92	30.2795
	-4.92	27.3685
	-5.92	0
	-6.92	0
	-7.92	0
	-8.92	0
	-9.92	0
