# Supplementary material for: An energy-free strategy to elevate anti-icing performance of superhydrophobic materials through interfacial airflow manipulation
Source: Nat Commun. 2024 Jan 26;15:777. doi: 10.1038/s41467-024-45078-5 (PMC10817900; doi:10.1038/s41467-024-45078-5)
Supplement: Supplementary file 9 — Source Data [file 41467_2024_45078_MOESM9_ESM.zip › original data of Figure 2(g).xlsx]

## Sheet: Sheet1
2θ（degree）	Intensity (counts)
5	2
5.02	2
5.04	2
5.06	2
5.08	3
5.1	3
5.12	1
5.14	3
5.16	3
5.18	4
5.2	4
5.22	4
5.24	2
5.26	3
5.28	2
5.3	2
5.32	3
5.34	5
5.36	5
5.38	4
5.4	3
5.42	3
5.44	1
5.46	0
5.48	1
5.5	3
5.52	4
5.54	3
5.56	4
5.58	4
5.6	3
5.62	3
5.64	3
5.66	4
5.68	4
5.7	1
5.72	3
5.74	2
5.76	1
5.78	0
5.8	1
5.82	1
5.84	1
5.86	0
5.88	0
5.9	1
5.92	1
5.94	4
5.96	5
5.98	5
6	4
6.02	4
6.04	2
6.06	4
6.08	4
6.1	5
6.12	4
6.14	2
6.16	0
6.18	1
6.2	0
6.22	0
6.24	0
6.26	1
6.28	1
6.3	2
6.32	2
6.34	4
6.36	5
6.38	4
6.4	3
6.42	3
6.44	1
6.46	1
6.48	0
6.5	0
6.52	1
6.54	0
6.56	2
6.58	3
6.6	2
6.62	3
6.64	3
6.66	4
6.68	4
6.7	2
6.72	2
6.74	2
6.76	0
6.78	1
6.8	3
6.82	4
6.84	4
6.86	3
6.88	2
6.9	1
6.92	1
6.94	1
6.96	2
6.98	3
7	4
7.02	5
7.04	6
7.06	5
7.08	6
7.1	5
7.12	3
7.14	4
7.16	4
7.18	3
7.2	4
7.22	4
7.24	4
7.26	4
7.28	3
7.3	4
7.32	3
7.34	1
7.36	2
7.38	1
7.4	0
7.42	0
7.44	0
7.46	4
7.48	7
7.5	8
7.52	9
7.54	9
7.56	5
7.58	3
7.6	3
7.62	4
7.64	6
7.66	5
7.68	6
7.7	5
7.72	3
7.74	3
7.76	2
7.78	0
7.8	1
7.82	0
7.84	3
7.86	3
7.88	4
7.9	5
7.92	4
7.94	2
7.96	2
7.98	0
8	1
8.02	0
8.04	0
8.06	0
8.08	2
8.1	5
8.12	7
8.14	7
8.16	6
8.18	4
8.2	1
8.22	0
8.24	0
8.26	1
8.28	2
8.3	3
8.32	4
8.34	4
8.36	3
8.38	1
8.4	1
8.42	0
8.44	0
8.46	2
8.48	2
8.5	2
8.52	0
8.54	3
8.56	5
8.58	6
8.6	7
8.62	6
8.64	6
8.66	4
8.68	0
8.7	5
8.72	6
8.74	6
8.76	5
8.78	3
8.8	2
8.82	0
8.84	0
8.86	2
8.88	3
8.9	4
8.92	5
8.94	4
8.96	4
8.98	3
9	3
9.02	4
9.04	4
9.06	4
9.08	4
9.1	2
9.12	3
9.14	2
9.16	1
9.18	0
9.2	0
9.22	0
9.24	1
9.26	0
9.28	1
9.3	2
9.32	2
9.34	2
9.36	3
9.38	3
9.4	3
9.42	1
9.44	2
9.46	1
9.48	0
9.5	0
9.52	0
9.54	1
9.56	1
9.58	1
9.6	2
9.62	2
9.64	2
9.66	1
9.68	2
9.7	3
9.72	4
9.74	3
9.76	2
9.78	3
9.8	3
9.82	3
9.84	3
9.86	4
9.88	3
9.9	2
9.92	1
9.94	2
9.96	1
9.98	3
10	4
10.02	4
10.04	3
10.06	3
10.08	2
10.1	2
10.12	1
10.14	0
10.16	3
10.18	4
10.2	3
10.22	4
10.24	5
10.26	3
10.28	2
10.3	2
10.32	4
10.34	3
10.36	4
10.38	5
10.4	6
10.42	4
10.44	5
10.46	6
10.48	5
10.5	2
10.52	3
10.54	3
10.56	2
10.58	2
10.6	4
10.62	3
10.64	3
10.66	3
10.68	4
10.7	5
10.72	5
10.74	4
10.76	4
10.78	3
10.8	3
10.82	2
10.84	1
10.86	2
10.88	2
10.9	1
10.92	1
10.94	2
10.96	3
10.98	3
11	1
11.02	3
11.04	2
11.06	3
11.08	3
11.1	4
11.12	5
11.14	4
11.16	3
11.18	3
11.2	1
11.22	3
11.24	1
11.26	2
11.28	4
11.3	4
11.32	4
11.34	3
11.36	3
11.38	2
11.4	1
11.42	3
11.44	5
11.46	5
11.48	6
11.5	5
11.52	4
11.54	3
11.56	4
11.58	4
11.6	5
11.62	3
11.64	3
11.66	3
11.68	4
11.7	3
11.72	3
11.74	3
11.76	1
11.78	1
11.8	3
11.82	4
11.84	6
11.86	6
11.88	5
11.9	5
11.92	2
11.94	3
11.96	3
11.98	2
12	4
12.02	3
12.04	4
12.06	4
12.08	3
12.1	4
12.12	3
12.14	1
12.16	2
12.18	1
12.2	2
12.22	2
12.24	3
12.26	3
12.28	6
12.3	7
12.32	8
12.34	6
12.36	6
12.38	4
12.4	3
12.42	3
12.44	5
12.46	5
12.48	4
12.5	3
12.52	3
12.54	2
12.56	4
12.58	4
12.6	3
12.62	2
12.64	1
12.66	1
12.68	2
12.7	1
12.72	2
12.74	3
12.76	4
12.78	5
12.8	6
12.82	4
12.84	4
12.86	3
12.88	1
12.9	4
12.92	5
12.94	6
12.96	7
12.98	5
13	5
13.02	5
13.04	5
13.06	6
13.08	5
13.1	6
13.12	6
13.14	3
13.16	2
13.18	4
13.2	4
13.22	3
13.24	4
13.26	5
13.28	5
13.3	5
13.32	4
13.34	4
13.36	4
13.38	2
13.4	3
13.42	4
13.44	3
13.46	5
13.48	7
13.5	8
13.52	7
13.54	5
13.56	6
13.58	6
13.6	3
13.62	5
13.64	7
13.66	6
13.68	5
13.7	5
13.72	5
13.74	4
13.76	2
13.78	2
13.8	2
13.82	1
13.84	2
13.86	2
13.88	4
13.9	4
13.92	5
13.94	6
13.96	5
13.98	3
14	4
14.02	4
14.04	5
14.06	5
14.08	6
14.1	5
14.12	3
14.14	3
14.16	5
14.18	4
14.2	3
14.22	3
14.24	3
14.26	3
14.28	3
14.3	5
14.32	6
14.34	5
14.36	4
14.38	4
14.4	4
14.42	3
14.44	3
14.46	4
14.48	4
14.5	2
14.52	3
14.54	4
14.56	4
14.58	3
14.6	3
14.62	5
14.64	4
14.66	3
14.68	4
14.7	3
14.72	4
14.74	4
14.76	4
14.78	4
14.8	3
14.82	3
14.84	2
14.86	0
14.88	2
14.9	3
14.92	3
14.94	3
14.96	2
14.98	3
15	2
15.02	1
15.04	2
15.06	2
15.08	1
15.1	1
15.12	1
15.14	1
15.16	3
15.18	3
15.2	3
15.22	3
15.24	2
15.26	3
15.28	3
15.3	2
15.32	3
15.34	2
15.36	2
15.38	1
15.4	0
15.42	1
15.44	2
15.46	2
15.48	2
15.5	2
15.52	2
15.54	1
15.56	0
15.58	1
15.6	1
15.62	1
15.64	2
15.66	2
15.68	2
15.7	1
15.72	1
15.74	0
15.76	0
15.78	0
15.8	0
15.82	0
15.84	0
15.86	0
15.88	0
15.9	0
15.92	1
15.94	2
15.96	1
15.98	2
16	3
16.02	4
16.04	4
16.06	3
16.08	3
16.1	2
16.12	0
16.14	0
16.16	0
16.18	0
16.2	0
16.22	0
16.24	0
16.26	1
16.28	1
16.3	1
16.32	1
16.34	1
16.36	1
16.38	1
16.4	0
16.42	0
16.44	1
16.46	1
16.48	1
16.5	1
16.52	1
16.54	1
16.56	0
16.58	0
16.6	1
16.62	1
16.64	2
16.66	2
16.68	2
16.7	2
16.72	1
16.74	1
16.76	1
16.78	1
16.8	2
16.82	2
16.84	3
16.86	2
16.88	3
16.9	2
16.92	1
16.94	0
16.96	2
16.98	3
17	3
17.02	3
17.04	3
17.06	2
17.08	1
17.1	0
17.12	0
17.14	0
17.16	0
17.18	0
17.2	1
17.22	2
17.24	4
17.26	5
17.28	5
17.3	4
17.32	3
17.34	1
17.36	1
17.38	1
17.4	1
17.42	1
17.44	1
17.46	1
17.48	2
17.5	3
17.52	4
17.54	4
17.56	3
17.58	2
17.6	1
17.62	1
17.64	0
17.66	1
17.68	1
17.7	1
17.72	1
17.74	2
17.76	1
17.78	2
17.8	2
17.82	3
17.84	3
17.86	2
17.88	1
17.9	2
17.92	3
17.94	2
17.96	3
17.98	3
18	3
18.02	3
18.04	3
18.06	3
18.08	3
18.1	4
18.12	5
18.14	5
18.16	7
18.18	7
18.2	5
18.22	2
18.24	3
18.26	3
18.28	4
18.3	3
18.32	3
18.34	3
18.36	2
18.38	2
18.4	3
18.42	3
18.44	3
18.46	2
18.48	2
18.5	2
18.52	3
18.54	5
18.56	5
18.58	5
18.6	4
18.62	2
18.64	1
18.66	0
18.68	0
18.7	2
18.72	2
18.74	4
18.76	6
18.78	6
18.8	4
18.82	4
18.84	6
18.86	6
18.88	5
18.9	6
18.92	7
18.94	6
18.96	2
18.98	3
19	5
19.02	4
19.04	3
19.06	6
19.08	6
19.1	5
19.12	3
19.14	4
19.16	5
19.18	3
19.2	3
19.22	5
19.24	6
19.26	6
19.28	5
19.3	4
19.32	4
19.34	2
19.36	1
19.38	2
19.4	5
19.42	6
19.44	5
19.46	4
19.48	5
19.5	2
19.52	0
19.54	3
19.56	4
19.58	4
19.6	4
19.62	4
19.64	4
19.66	3
19.68	3
19.7	4
19.72	4
19.74	3
19.76	2
19.78	2
19.8	1
19.82	2
19.84	3
19.86	4
19.88	5
19.9	5
19.92	3
19.94	3
19.96	2
19.98	2
20	1
20.02	2
20.04	3
20.06	3
20.08	2
20.1	3
20.12	3
20.14	3
20.16	3
20.18	5
20.2	6
20.22	5
20.24	4
20.26	3
20.28	1
20.3	0
20.32	0
20.34	1
20.36	2
20.38	3
20.4	3
20.42	2
20.44	2
20.46	1
20.48	1
20.5	2
20.52	2
20.54	1
20.56	3
20.58	3
20.6	3
20.62	4
20.64	3
20.66	3
20.68	2
20.7	1
20.72	2
20.74	1
20.76	2
20.78	2
20.8	2
20.82	3
20.84	3
20.86	3
20.88	4
20.9	3
20.92	2
20.94	2
20.96	1
20.98	2
21	2
21.02	4
21.04	4
21.06	4
21.08	5
21.1	4
21.12	3
21.14	4
21.16	2
21.18	2
21.2	1
21.22	2
21.24	3
21.26	4
21.28	4
21.3	4
21.32	3
21.34	1
21.36	2
21.38	3
21.4	2
21.42	2
21.44	2
21.46	4
21.48	3
21.5	3
21.52	3
21.54	2
21.56	2
21.58	1
21.6	1
21.62	2
21.64	2
21.66	3
21.68	2
21.7	2
21.72	2
21.74	1
21.76	0
21.78	2
21.8	3
21.82	4
21.84	3
21.86	3
21.88	1
21.9	1
21.92	0
21.94	1
21.96	0
21.98	1
22	3
22.02	4
22.04	4
22.06	3
22.08	2
22.1	2
22.12	2
22.14	3
22.16	3
22.18	2
22.2	2
22.22	1
22.24	1
22.26	2
22.28	2
22.3	1
22.32	0
22.34	0
22.36	1
22.38	2
22.4	4
22.42	4
22.44	4
22.46	3
22.48	2
22.5	2
22.52	2
22.54	3
22.56	3
22.58	3
22.6	2
22.62	2
22.64	2
22.66	2
22.68	2
22.7	2
22.72	2
22.74	2
22.76	2
22.78	3
22.8	2
22.82	2
22.84	2
22.86	3
22.88	2
22.9	1
22.92	1
22.94	1
22.96	1
22.98	1
23	1
23.02	2
23.04	2
23.06	1
23.08	1
23.1	1
23.12	2
23.14	2
23.16	3
23.18	4
23.2	4
23.22	5
23.24	4
23.26	2
23.28	2
23.3	2
23.32	2
23.34	2
23.36	1
23.38	2
23.4	1
23.42	2
23.44	3
23.46	3
23.48	3
23.5	2
23.52	1
23.54	2
23.56	1
23.58	2
23.6	2
23.62	2
23.64	2
23.66	1
23.68	2
23.7	3
23.72	2
23.74	2
23.76	2
23.78	2
23.8	2
23.82	1
23.84	0
23.86	1
23.88	1
23.9	3
23.92	3
23.94	3
23.96	3
23.98	2
24	1
24.02	1
24.04	2
24.06	2
24.08	3
24.1	2
24.12	3
24.14	2
24.16	2
24.18	2
24.2	2
24.22	3
24.24	3
24.26	2
24.28	2
24.3	3
24.32	4
24.34	4
24.36	4
24.38	5
24.4	4
24.42	4
24.44	3
24.46	3
24.48	3
24.5	3
24.52	2
24.54	3
24.56	2
24.58	3
24.6	3
24.62	3
24.64	3
24.66	2
24.68	2
24.7	2
24.72	1
24.74	1
24.76	2
24.78	3
24.8	4
24.82	5
24.84	4
24.86	4
24.88	1
24.9	1
24.92	1
24.94	1
24.96	2
24.98	3
25	3
25.02	3
25.04	3
25.06	3
25.08	3
25.1	2
25.12	3
25.14	3
25.16	4
25.18	3
25.2	3
25.22	2
25.24	2
25.26	1
25.28	3
25.3	3
25.32	3
25.34	2
25.36	2
25.38	2
25.4	2
25.42	2
25.44	4
25.46	4
25.48	3
25.5	2
25.52	1
25.54	1
25.56	0
25.58	1
25.6	3
25.62	4
25.64	4
25.66	4
25.68	3
25.7	2
25.72	1
25.74	2
25.76	1
25.78	2
25.8	1
25.82	3
25.84	3
25.86	3
25.88	3
25.9	2
25.92	1
25.94	1
25.96	2
25.98	3
26	4
26.02	3
26.04	2
26.06	1
26.08	1
26.1	2
26.12	3
26.14	3
26.16	2
26.18	2
26.2	2
26.22	1
26.24	2
26.26	2
26.28	2
26.3	1
26.32	1
26.34	2
26.36	2
26.38	3
26.4	3
26.42	4
26.44	3
26.46	2
26.48	1
26.5	1
26.52	1
26.54	2
26.56	1
26.58	2
26.6	1
26.62	1
26.64	2
26.66	3
26.68	3
26.7	3
26.72	3
26.74	2
26.76	1
26.78	1
26.8	1
26.82	1
26.84	1
26.86	1
26.88	1
26.9	1
26.92	1
26.94	1
26.96	1
26.98	1
27	1
27.02	1
27.04	1
27.06	1
27.08	2
27.1	2
27.12	3
27.14	3
27.16	2
27.18	1
27.2	2
27.22	2
27.24	4
27.26	4
27.28	5
27.3	4
27.32	2
27.34	2
27.36	1
27.38	1
27.4	2
27.42	2
27.44	2
27.46	2
27.48	2
27.5	2
27.52	2
27.54	2
27.56	3
27.58	3
27.6	2
27.62	3
27.64	2
27.66	3
27.68	3
27.7	3
27.72	3
27.74	2
27.76	1
27.78	1
27.8	2
27.82	3
27.84	3
27.86	2
27.88	2
27.9	3
27.92	3
27.94	3
27.96	4
27.98	3
28	2
28.02	1
28.04	1
28.06	2
28.08	4
28.1	4
28.12	4
28.14	3
28.16	3
28.18	2
28.2	1
28.22	1
28.24	1
28.26	0
28.28	1
28.3	2
28.32	3
28.34	3
28.36	2
28.38	2
28.4	1
28.42	1
28.44	2
28.46	3
28.48	3
28.5	3
28.52	2
28.54	1
28.56	0
28.58	0
28.6	1
28.62	1
28.64	1
28.66	2
28.68	3
28.7	2
28.72	3
28.74	2
28.76	2
28.78	2
28.8	2
28.82	3
28.84	3
28.86	2
28.88	2
28.9	1
28.92	2
28.94	2
28.96	3
28.98	3
29	3
29.02	1
29.04	1
29.06	1
29.08	2
29.1	3
29.12	3
29.14	2
29.16	2
29.18	1
29.2	1
29.22	1
29.24	1
29.26	2
29.28	2
29.3	2
29.32	2
29.34	2
29.36	2
29.38	2
29.4	2
29.42	2
29.44	2
29.46	1
29.48	1
29.5	1
29.52	1
29.54	1
29.56	2
29.58	1
29.6	2
29.62	2
29.64	2
29.66	3
29.68	3
29.7	3
29.72	2
29.74	1
29.76	1
29.78	0
29.8	1
29.82	2
29.84	2
29.86	2
29.88	1
29.9	1
29.92	1
29.94	1
29.96	1
29.98	2
30	2
30.02	2
30.04	2
30.06	2
30.08	2
30.1	1
30.12	1
30.14	2
30.16	2
30.18	3
30.2	2
30.22	1
30.24	0
30.26	1
30.28	1
30.3	1
30.32	1
30.34	1
30.36	1
30.38	1
30.4	1
30.42	2
30.44	2
30.46	2
30.48	1
30.5	1
30.52	1
30.54	2
30.56	2
30.58	2
30.6	2
30.62	1
30.64	0
30.66	0
30.68	1
30.7	1
30.72	1
30.74	2
30.76	1
30.78	1
30.8	0
30.82	1
30.84	1
30.86	1
30.88	2
30.9	1
30.92	1
30.94	2
30.96	2
30.98	3
31	3
31.02	3
31.04	3
31.06	2
31.08	2
31.1	2
31.12	2
31.14	2
31.16	3
31.18	3
31.2	4
31.22	3
31.24	3
31.26	2
31.28	2
31.3	2
31.32	2
31.34	2
31.36	2
31.38	1
31.4	2
31.42	1
31.44	2
31.46	2
31.48	2
31.5	2
31.52	2
31.54	3
31.56	4
31.58	3
31.6	3
31.62	2
31.64	1
31.66	1
31.68	1
31.7	2
31.72	3
31.74	2
31.76	2
31.78	1
31.8	1
31.82	2
31.84	3
31.86	4
31.88	5
31.9	4
31.92	3
31.94	1
31.96	0
31.98	0
32	1
32.02	1
32.04	1
32.06	2
32.08	2
32.1	2
32.12	2
32.14	3
32.16	4
32.18	4
32.2	4
32.22	4
32.24	3
32.26	2
32.28	1
32.3	1
32.32	1
32.34	0
32.36	1
32.38	1
32.4	2
32.42	2
32.44	3
32.46	3
32.48	3
32.5	2
32.52	2
32.54	1
32.56	1
32.58	1
32.6	2
32.62	2
32.64	2
32.66	1
32.68	1
32.7	1
32.72	1
32.74	2
32.76	1
32.78	3
32.8	3
32.82	2
32.84	2
32.86	1
32.88	2
32.9	2
32.92	2
32.94	4
32.96	3
32.98	3
33	2
33.02	1
33.04	1
33.06	0
33.08	0
33.1	0
33.12	1
33.14	2
33.16	2
33.18	3
33.2	3
33.22	2
33.24	1
33.26	1
33.28	0
33.3	0
33.32	1
33.34	2
33.36	2
33.38	2
33.4	1
33.42	2
33.44	1
33.46	1
33.48	1
33.5	1
33.52	1
33.54	1
33.56	1
33.58	2
33.6	2
33.62	2
33.64	2
33.66	1
33.68	1
33.7	1
33.72	1
33.74	2
33.76	3
33.78	3
33.8	3
33.82	2
33.84	1
33.86	1
33.88	0
33.9	0
33.92	0
33.94	0
33.96	0
33.98	0
34	0
34.02	1
34.04	1
34.06	2
34.08	2
34.1	2
34.12	2
34.14	1
34.16	1
34.18	1
34.2	2
34.22	2
34.24	2
34.26	2
34.28	2
34.3	1
34.32	0
34.34	0
34.36	1
34.38	1
34.4	2
34.42	2
34.44	2
34.46	1
34.48	1
34.5	1
34.52	1
34.54	2
34.56	2
34.58	2
34.6	2
34.62	1
34.64	0
34.66	1
34.68	1
34.7	2
34.72	2
34.74	2
34.76	1
34.78	0
34.8	0
34.82	1
34.84	1
34.86	2
34.88	3
34.9	3
34.92	2
34.94	1
34.96	1
34.98	1
35	0
35.02	1
35.04	1
35.06	2
35.08	2
35.1	2
35.12	2
35.14	1
35.16	1
35.18	0
35.2	1
35.22	1
35.24	2
35.26	2
35.28	2
35.3	2
35.32	2
35.34	2
35.36	2
35.38	1
35.4	2
35.42	1
35.44	0
35.46	0
35.48	0
35.5	1
35.52	1
35.54	2
35.56	3
35.58	3
35.6	2
35.62	1
35.64	1
35.66	0
35.68	0
35.7	1
35.72	1
35.74	1
35.76	2
35.78	2
35.8	2
35.82	1
35.84	2
35.86	2
35.88	2
35.9	2
35.92	2
35.94	1
35.96	1
35.98	1
36	1
36.02	2
36.04	2
36.06	3
36.08	2
36.1	1
36.12	1
36.14	0
36.16	1
36.18	1
36.2	1
36.22	1
36.24	1
36.26	0
36.28	1
36.3	1
36.32	2
36.34	2
36.36	2
36.38	1
36.4	1
36.42	1
36.44	1
36.46	1
36.48	1
36.5	1
36.52	2
36.54	2
36.56	2
36.58	1
36.6	1
36.62	0
36.64	0
36.66	0
36.68	1
36.7	2
36.72	2
36.74	2
36.76	2
36.78	2
36.8	1
36.82	1
36.84	1
36.86	1
36.88	1
36.9	0
36.92	0
36.94	0
36.96	0
36.98	1
37	2
37.02	2
37.04	3
37.06	3
37.08	2
37.1	1
37.12	0
37.14	0
37.16	0
37.18	1
37.2	2
37.22	3
37.24	3
37.26	3
37.28	3
37.3	2
37.32	1
37.34	0
37.36	0
37.38	0
37.4	0
37.42	1
37.44	1
37.46	1
37.48	0
37.5	1
37.52	1
37.54	2
37.56	2
37.58	2
37.6	2
37.62	1
37.64	1
37.66	1
37.68	1
37.7	1
37.72	1
37.74	1
37.76	1
37.78	1
37.8	1
37.82	1
37.84	2
37.86	2
37.88	2
37.9	2
37.92	2
37.94	1
37.96	0
37.98	0
38	1
38.02	1
38.04	1
38.06	1
38.08	1
38.1	1
38.12	0
38.14	1
38.16	1
38.18	1
38.2	1
38.22	1
38.24	1
38.26	1
38.28	0
38.3	1
38.32	1
38.34	1
38.36	1
38.38	1
38.4	1
38.42	1
38.44	0
38.46	0
38.48	1
38.5	1
38.52	2
38.54	2
38.56	2
38.58	2
38.6	1
38.62	1
38.64	1
38.66	0
38.68	1
38.7	0
38.72	1
38.74	1
38.76	1
38.78	1
38.8	1
38.82	1
38.84	1
38.86	1
38.88	1
38.9	1
38.92	1
38.94	0
38.96	0
38.98	0
39	0
39.02	0
39.04	1
39.06	1
39.08	1
39.1	1
39.12	0
39.14	0
39.16	0
39.18	0
39.2	0
39.22	1
39.24	1
39.26	1
39.28	1
39.3	1
39.32	1
39.34	0
39.36	1
39.38	1
39.4	1
39.42	1
39.44	1
39.46	1
39.48	1
39.5	0
39.52	0
39.54	0
39.56	0
39.58	0
39.6	0
39.62	0
39.64	0
39.66	0
39.68	0
39.7	1
39.72	1
39.74	1
39.76	1
39.78	1
39.8	1
39.82	0
39.84	0
39.86	1
39.88	1
39.9	1
39.92	0
39.94	0
39.96	0
39.98	0
40	0
40.02	0
40.04	1
40.06	0
40.08	1
40.1	1
40.12	2
40.14	2
40.16	1
40.18	1
40.2	1
40.22	0
40.24	1
40.26	0
40.28	0
40.3	0
40.32	0
40.34	1
40.36	1
40.38	1
40.4	1
40.42	0
40.44	1
40.46	0
40.48	0
40.5	0
40.52	1
40.54	1
40.56	1
40.58	1
40.6	1
40.62	0
40.64	0
40.66	0
40.68	0
40.7	1
40.72	2
40.74	3
40.76	3
40.78	2
40.8	1
40.82	0
40.84	0
40.86	0
40.88	0
40.9	0
40.92	1
40.94	1
40.96	1
40.98	1
41	1
41.02	1
41.04	1
41.06	1
41.08	1
41.1	0
41.12	0
41.14	0
41.16	1
41.18	1
41.2	1
41.22	1
41.24	1
41.26	1
41.28	1
41.3	1
41.32	1
41.34	0
41.36	0
41.38	0
41.4	1
41.42	1
41.44	1
41.46	1
41.48	0
41.5	0
41.52	0
41.54	1
41.56	1
41.58	1
41.6	1
41.62	1
41.64	0
41.66	0
41.68	0
41.7	1
41.72	1
41.74	2
41.76	2
41.78	2
41.8	2
41.82	1
41.84	0
41.86	0
41.88	0
41.9	1
41.92	1
41.94	1
41.96	1
41.98	1
42	1
42.02	0
42.04	0
42.06	0
42.08	1
42.1	1
42.12	1
42.14	1
42.16	1
42.18	1
42.2	1
42.22	1
42.24	1
42.26	1
42.28	1
42.3	0
42.32	0
42.34	0
42.36	1
42.38	1
42.4	1
42.42	1
42.44	1
42.46	0
42.48	0
42.5	0
42.52	0
42.54	0
42.56	0
42.58	0
42.6	0
42.62	0
42.64	0
42.66	0
42.68	0
42.7	0
42.72	0
42.74	0
42.76	0
42.78	0
42.8	0
42.82	0
42.84	0
42.86	0
42.88	0
42.9	0
42.92	0
42.94	0
42.96	0
42.98	0
43	0
43.02	1
43.04	1
43.06	2
43.08	2
43.1	2
43.12	1
43.14	1
43.16	1
43.18	1
43.2	0
43.22	1
43.24	1
43.26	1
43.28	1
43.3	1
43.32	1
43.34	0
43.36	0
43.38	0
43.4	1
43.42	1
43.44	1
43.46	1
43.48	2
43.5	1
43.52	0
43.54	0
43.56	0
43.58	0
43.6	1
43.62	1
43.64	1
43.66	1
43.68	1
43.7	1
43.72	1
43.74	1
43.76	1
43.78	1
43.8	0
43.82	1
43.84	1
43.86	1
43.88	0
43.9	0
43.92	0
43.94	0
43.96	0
43.98	0
44	0
44.02	1
44.04	2
44.06	2
44.08	2
44.1	2
44.12	1
44.14	1
44.16	0
44.18	0
44.2	0
44.22	1
44.24	1
44.26	1
44.28	1
44.3	1
44.32	0
44.34	0
44.36	0
44.38	0
44.4	0
44.42	1
44.44	1
44.46	1
44.48	1
44.5	1
44.52	1
44.54	1
44.56	0
44.58	1
44.6	1
44.62	1
44.64	0
44.66	0
44.68	0
44.7	0
44.72	0
44.74	1
44.76	2
44.78	2
44.8	2
44.82	2
44.84	1
44.86	1
44.88	0
44.9	0
44.92	0
44.94	0
44.96	0
[truncated: 2,252 more rows]
