# Supplementary material for: An energy-free strategy to elevate anti-icing performance of superhydrophobic materials through interfacial airflow manipulation
Source: Nat Commun. 2024 Jan 26;15:777. doi: 10.1038/s41467-024-45078-5 (PMC10817900; doi:10.1038/s41467-024-45078-5)
Supplement: Supplementary file 9 — Source Data [file 41467_2024_45078_MOESM9_ESM.zip › original data of Figure 3(e)~3(f).xlsx]

## Sheet: Sheet1
Time(min)	Iicng Mass (g)-Al(Untreated)	Iicng Mass (g)-Al(Treated)	Iicng Mass (g)-A-20(Untreated)	Iicng Mass (g)-A-20(Treated)	Iicng Mass (g)-A-30(Untreated)	Iicng Mass (g)-A-30(Treated)	Iicng Mass (g)-A-40(Untreated)	Iicng Mass (g)-A-40(Treated)
1	0.0066	0.0048	0.0103	0.005	0.0055	0.005	0.0063	0.005
	0.0069	0.0041	0.0069	0.0062	0.0045	0.0048	0.0085	0.0054
	0.0067	0.0071	0.0041	0.0031	0.0067	0.006	0.0068	0.0078
	0.0075	0.0062	0.0075	0.0058	0.0069	0.0042	0.0071	0.0062
	0.0077	0.0077	0.0062	0.0033	0.0125	0.0056	0.0043	0.0041
2	0.01	0.0058	0.007	0.01	0.011	0.0073	0.0071	0.0071
	0.0095	0.0069	0.0079	0.0074	0.0137	0.0108	0.0147	0.0103
	0.0083	0.0122	0.0095	0.0062	0.0095	0.0065	0.0099	0.0114
	0.0107	0.0051	0.0106	0.0109	0.0128	0.007	0.0118	0.0088
	0.009	0.0156	0.0075	0.0065	0.012	0.0083	0.0075	0.0088
3	0.0143	0.0178	0.0147	0.0134	0.0158	0.0125	0.0137	0.0095
	0.0129	0.0109	0.015	0.0109	0.0114	0.0135	0.0127	0.0112
	0.0131	0.0112	0.0108	0.012	0.013	0.0104	0.0132	0.0128
	0.0175	0.0133	0.0125	0.0122	0.02	0.0152	0.0123	0.0106
	0.0147	0.0142	0.0191	0.016	0.0147	0.0119	0.0136	0.0135
4	0.0128	0.0146	0.0173	0.011	0.0205	0.019	0.0142	0.0132
	0.011	0.0152	0.0166	0.0197	0.023	0.0135	0.0184	0.0149
	0.0202	0.0189	0.0172	0.0083	0.0172	0.0122	0.0151	0.0174
	0.0246	0.0242	0.0173	0.0173	0.0203	0.0138	0.0131	0.0151
	0.0184	0.0116	0.0166	0.0191	0.0214	0.0151	0.0231	0.0129
5	0.023	0.0177	0.0154	0.0227	0.0176	0.0206	0.0231	0.0178
	0.0323	0.024	0.0283	0.0182	0.0267	0.0187	0.0228	0.026
	0.0172	0.0191	0.0204	0.0234	0.0259	0.0188	0.0245	0.0229
	0.0137	0.0227	0.0203	0.014	0.0273	0.022	0.0178	0.0201
	0.0199	0.0169	0.0232	0.0202	0.0224	0.0204	0.0222	0.0162
6	0.0265	0.0255	0.0315	0.0237	0.0308	0.0278	0.0333	0.0292
	0.0236	0.0267	0.0235	0.0245	0.0354	0.0217	0.0296	0.0309
	0.034	0.032	0.0302	0.0305	0.0363	0.0214	0.0268	0.0229
	0.033	0.0223	0.0269	0.0241	0.0259	0.0281	0.0267	0.0253
	0.0288	0.032	0.0294	0.0287	0.0286	0.029	0.031	0.0248
7	0.024	0.0266	0.0328	0.024	0.0363	0.0203	0.0398	0.0232
	0.0345	0.027	0.0303	0.0219	0.0373	0.0206	0.0328	0.0361
	0.0362	0.0288	0.0401	0.0315	0.0344	0.032	0.0322	0.0314
	0.0347	0.0342	0.0356	0.0331	0.0344	0.0278	0.0304	0.0269
	0.035	0.0434	0.0303	0.0165	0.0391	0.0238	0.0353	0.0268
10	0.0408	0.0435	0.0354	0.0383	0.0469	0.0379	0.0431	0.0327
	0.0375	0.0399	0.0463	0.0323	0.0524	0.0385	0.0492	0.0414
	0.0532	0.045	0.0446	0.0341	0.046	0.0398	0.0377	0.0367
	0.0435	0.0441	0.0487	0.0385	0.0492	0.0322	0.0431	0.0323
	0.048	0.0351	0.0461	0.0418	0.0485	0.0341	0.0454	0.0404
15	0.0591	0.0574	0.0705	0.052	0.066	0.0437	0.0631	0.0643
	0.0658	0.0564	0.0586	0.0521	0.0588	0.0501	0.0597	0.0657
	0.0518	0.0515	0.0612	0.049	0.0767	0.0477	0.0587	0.0652
	0.0573	0.0483	0.0658	0.0552	0.0628	0.0455	0.0584	0.0647
	0.0696	0.0459	0.05	0.0482	0.0762	0.0644	0.0641	0.0702
20	0.0834	0.0735	0.0793	0.0635	0.1039	0.0761	0.0858	0.0786
	0.0831	0.071	0.0931	0.0798	0.1084	0.0696	0.087	0.0797
	0.0847	0.0722	0.0837	0.0772	0.1062	0.0683	0.092	0.0793
	0.083	0.0684	0.0767	0.0701	0.1088	0.0671	0.092	0.0789
	0.0833	0.0733	0.0857	0.069	0.1017	0.0695	0.0942	0.0851
