# Supplementary material for: An energy-free strategy to elevate anti-icing performance of superhydrophobic materials through interfacial airflow manipulation
Source: Nat Commun. 2024 Jan 26;15:777. doi: 10.1038/s41467-024-45078-5 (PMC10817900; doi:10.1038/s41467-024-45078-5)
Supplement: Supplementary file 9 — Source Data [file 41467_2024_45078_MOESM9_ESM.zip › original data of Figure 4(a).xlsx]

## Sheet: Sheet1
Al@ε=0.12	Icing Time(ns)	Icing Temperature(K)	Al@ε=0.21	Icing Time(ns)	Icing Temperature(K)	Al@ε=1.18	Icing Time(ns)	Icing Temperature(K)	A20@ε=0.12	Icing Time(ns)	Icing Temperature(K)	A20@ε=0.21	Icing Time(ns)	Icing Temperature(K)	A20@ε=1.18	Icing Time(ns)	Icing Temperature(K)	A30@ε=0.12	Icing Time(ns)	Icing Temperature(K)	A30@ε=0.21	Icing Time(ns)	Icing Temperature(K)	A30@ε=1.18	Icing Time(ns)	Icing Temperature(K)
	89.5	200.5		88.8	201.2		88.7	201.3		89.6	200.4		88.7	201.3		84.6	205.4		91	199		81.9	208.06		69.8	220.2
