# Supplementary material for: An energy-free strategy to elevate anti-icing performance of superhydrophobic materials through interfacial airflow manipulation
Source: Nat Commun. 2024 Jan 26;15:777. doi: 10.1038/s41467-024-45078-5 (PMC10817900; doi:10.1038/s41467-024-45078-5)
Supplement: Supplementary file 9 — Source Data [file 41467_2024_45078_MOESM9_ESM.zip › original data of Figure 4(h).xlsx]

## Sheet: Sheet1
Plate@ε=1.18	Icing Time(ns)	Moleculs Number	A-20@ε=1.18	Icing Time(ns)	Moleculs Number	A-30@ε=1.18	Icing Time(ns)	Moleculs Number
	88.75	216		84.875	909		69.625	337
	88.875	513		85.125	2056		69.875	890
	89	1010		85.375	3221		70.125	1862
	89.25	2818		85.625	5612		70.375	3095
	89.375	4246		85.875	7267		70.625	4218
	89.5	5495		86.125	8345		70.875	5474
	89.625	6465		86.375	9287		71.125	6523
	89.75	7219		86.625	10191		71.375	7217
	90	7857		86.875	10949		71.625	7980
	90.25	8141		87.125	11745		71.875	8165
	90.5	8430		87.375	12477		72.125	8230
				87.625	13079
				87.875	13779
				88.125	14111
