# Supplementary material for: An energy-free strategy to elevate anti-icing performance of superhydrophobic materials through interfacial airflow manipulation
Source: Nat Commun. 2024 Jan 26;15:777. doi: 10.1038/s41467-024-45078-5 (PMC10817900; doi:10.1038/s41467-024-45078-5)
Supplement: Supplementary file 9 — Source Data [file 41467_2024_45078_MOESM9_ESM.zip › original data of Figure 4(i).xlsx]

## Sheet: Sheet1
Plate@ε=0.12	Icing Time(ns)	Moleculs Number	A-20@ε=0.12	Icing Time(ns)	Moleculs Number	A-30@ε=0.12	Icing Time(ns)	Moleculs Number
	89.625	367		89.875	591		90	195
	89.875	894		90.125	1151		90.25	314
	90.125	1394		90.375	2165		90.5	461
	90.375	2028		90.625	3004		90.75	424
	90.625	2711		90.875	4275		91	639
	90.875	3913		91.125	5263		91.25	1050
	91.125	4724		91.375	6132		91.5	1498
	91.375	5510		91.625	6577		91.75	2074
	91.625	7094		91.875	7135		92	2600
	91.875	8056		92.125	7491		92.25	3118
	92.125	8613		92.375	7875		92.5	3843
				92.625	8342		92.75	4333
				92.875	9079		93	4771
				93.125	9777		93.25	5237
				93.375	10120		93.5	5458
				93.625	10509		93.75	5723
				93.875	10710		94	6053
							94.5	6692
							95	7037
							95.5	7202
