# Supplementary material for: An energy-free strategy to elevate anti-icing performance of superhydrophobic materials through interfacial airflow manipulation
Source: Nat Commun. 2024 Jan 26;15:777. doi: 10.1038/s41467-024-45078-5 (PMC10817900; doi:10.1038/s41467-024-45078-5)
Supplement: Supplementary file 9 — Source Data [file 41467_2024_45078_MOESM9_ESM.zip › original data of Figure 5(e).xlsx]

## Sheet: Sheet1
Plate	X direction position (m)	LWC (kg/m3)	A-30	X direction position (m)	LWC (kg/m3)
	0	0.00055		0	0.00055
	0.00123	0.000526722		0.00127	0.000512785
	0.00247	0.000557188		0.00254	0.000552209
	0.0037	0.000564711		0.00382	0.000564076
	0.00493	0.000577142		0.00509	0.000581045
	0.00617	0.000588142		0.00636	0.000596259
	0.0074	0.000599723		0.00763	0.000611781
	0.00863	0.000611386		0.0089	0.000627208
	0.00987	0.000623217		0.01018	0.000642651
	0.0111	0.000635102		0.01145	0.000658041
	0.01233	0.000646961		0.01272	0.000673322
	0.01357	0.000658701		0.01399	0.000688423
	0.0148	0.000670233		0.01527	0.000703266
	0.01603	0.000681474		0.01654	0.000717775
	0.01727	0.000692352		0.01781	0.000731879
	0.0185	0.000702802		0.01908	0.000745512
	0.01973	0.000712777		0.02035	0.000758621
	0.02097	0.000722238		0.02163	0.000771163
	0.0222	0.00073116		0.0229	0.000783111
	0.02343	0.000739531		0.02417	0.000794446
	0.02466	0.000747349		0.02544	0.000805164
	0.0259	0.000754622		0.02671	0.000815265
	0.02713	0.000761364		0.02799	0.00082476
	0.02836	0.000767593		0.02926	0.000833662
	0.0296	0.000773332		0.03053	0.000841986
	0.03083	0.000778606		0.0318	0.000849757
	0.03206	0.000783442		0.03308	0.00085698
	0.0333	0.000787866		0.03435	0.000863715
	0.03453	0.000791904		0.03562	0.000869848
	0.03576	0.000795584		0.03689	0.000875708
	0.037	0.000798927		0.03816	0.000880107
	0.03823	0.000801963		0.03944	0.000883076
	0.03946	0.000804675		0.04071	0.000885113
	0.0407	0.000807132		0.04198	0.000886351
	0.04193	0.000808892		0.04325	0.000886899
	0.04316	0.000809106		0.04452	0.00088684
	0.0444	0.000808764		0.0458	0.000886244
	0.04563	0.000807896		0.04707	0.000885168
	0.04686	0.000806617		0.04834	0.000883663
	0.0481	0.000804991		0.04961	0.000881777
	0.04933	0.000803071		0.05089	0.000879549
	0.05056	0.000800902		0.05216	0.00087702
	0.0518	0.000798519		0.05343	0.000874224
	0.05303	0.000795954		0.0547	0.000871192
	0.05426	0.000793237		0.05597	0.000867956
	0.0555	0.00079039		0.05725	0.000864541
	0.05673	0.000787436		0.05852	0.000860972
	0.05796	0.000784394		0.05979	0.000857272
	0.0592	0.000781281		0.06106	0.000853462
	0.06043	0.000778112		0.06233	0.000849559
	0.06166	0.0007749		0.06361	0.000845583
	0.0629	0.000771658		0.06488	0.000841547
	0.06413	0.000768397		0.06615	0.000837465
	0.06536	0.000765125		0.06742	0.000833352
	0.0666	0.000761851		0.0687	0.000829218
	0.06783	0.000758583		0.06997	0.000825073
	0.06906	0.000755327		0.07124	0.000820926
	0.07029	0.00075209		0.07251	0.000816787
	0.07153	0.000748876		0.07378	0.000812663
	0.07276	0.000745689		0.07506	0.000808559
	0.07399	0.000742534		0.07633	0.000804483
	0.07523	0.000739415		0.0776	0.000800439
	0.07646	0.000736333		0.07887	0.000796432
	0.07769	0.000733292		0.08014	0.000792467
	0.07893	0.000730294		0.08142	0.000788546
	0.08016	0.00072734		0.08269	0.000784672
	0.08139	0.000724432		0.08396	0.00078085
	0.08263	0.000721572		0.08523	0.00077708
	0.08386	0.00071876		0.08651	0.000773365
	0.08509	0.000715998		0.08778	0.000769706
	0.08633	0.000713285		0.08905	0.000766105
	0.08756	0.000710622		0.09032	0.000762563
	0.08879	0.000708009		0.09159	0.000759081
	0.09003	0.000705448		0.09287	0.000755659
	0.09126	0.000702936		0.09414	0.000752297
	0.09249	0.000700475		0.09541	0.000748997
	0.09373	0.000698065		0.09668	0.000745759
	0.09496	0.000695704		0.09795	0.000742582
	0.09619	0.000693393		0.09923	0.000739466
	0.09743	0.000691131		0.1005	0.000736411
	0.09866	0.000688918		0.10177	0.000733416
	0.09989	0.000686753		0.10304	0.000730483
	0.10113	0.000684636		0.10432	0.00072761
	0.10236	0.000682565		0.10559	0.0007248
	0.10359	0.000680541		0.10686	0.000722055
	0.10483	0.000678562		0.10813	0.000719385
	0.10606	0.000676629		0.1094	0.0007168
	0.10729	0.000674739		0.11068	0.000714298
	0.10853	0.000672893		0.11195	0.000711856
	0.10976	0.00067109		0.11322	0.000709458
	0.11099	0.000669328		0.11449	0.000707101
	0.11223	0.000667608		0.11576	0.000704786
	0.11346	0.000665928		0.11704	0.000702514
	0.11469	0.000664287		0.11831	0.000700287
	0.11592	0.000662686		0.11958	0.000698105
	0.11716	0.000661122		0.12085	0.000695968
	0.11839	0.000659596		0.12212	0.000693876
	0.11962	0.000658106		0.1234	0.000691829
	0.12086	0.000656652		0.12467	0.000689826
	0.12209	0.000655233		0.12594	0.000687868
	0.12332	0.000653848		0.12721	0.000685952
	0.12456	0.000652497		0.12849	0.000684079
	0.12579	0.000651179		0.12976	0.000682244
	0.12702	0.000649892		0.13103	0.000680444
	0.12826	0.000648637		0.1323	0.000678681
	0.12949	0.000647412		0.13357	0.000676962
	0.13072	0.000646217		0.13485	0.000675288
	0.13196	0.000645052		0.13612	0.000673656
	0.13319	0.000643915		0.13739	0.000672063
	0.13442	0.000642806		0.13866	0.000670507
	0.13566	0.000641724		0.13993	0.000668988
	0.13689	0.000640669		0.14121	0.000667503
	0.13812	0.00063964		0.14248	0.000666054
	0.13936	0.000638636		0.14375	0.000664637
	0.14059	0.000637657		0.14502	0.000663254
	0.14182	0.000636702		0.1463	0.000661902
	0.14306	0.00063577		0.14757	0.000660581
	0.14429	0.000634862		0.14884	0.000659287
	0.14552	0.000633976		0.15011	0.000658014
	0.14676	0.000633112		0.15138	0.000656758
	0.14799	0.000632268		0.15266	0.000655502
	0.14922	0.000631446		0.15388	0.000654289
	0.15046	0.000630642		0.1549	0.00065327
	0.15169	0.000629855		0.15575	0.000652413
	0.15292	0.000629077		0.15646	0.000651706
	0.1541	0.000628343		0.15705	0.000651127
	0.15509	0.000627745		0.15754	0.000650653
	0.15591	0.000627254		0.15795	0.000650267
	0.15659	0.00062685		0.1583	0.000649952
	0.15716	0.000626517		0.15858	0.000649697
	0.15764	0.000626243		0.15882	0.000649492
	0.15803	0.000626016		0.15902	0.000649327
	0.15836	0.000625829		0.15918	0.000649197
	0.15864	0.000625674		0.15932	0.000649096
	0.15887	0.000625545		0.15943	0.000649017
	0.15906	0.000625439		0.15953	0.000648957
	0.15922	0.00062535		0.15961	0.000648913
	0.15935	0.000625276		0.15967	0.000648881
	0.15946	0.000625215		0.15973	0.000648858
	0.15955	0.000625164		0.15977	0.000648843
	0.15963	0.000625122		0.15981	0.000648834
	0.15969	0.000625087		0.15985	0.000648829
	0.15974	0.000625057		0.15987	0.000648828
	0.15979	0.000625033		0.15989	0.000648828
	0.15983	0.000625013		0.15991	0.000648831
	0.15986	0.000624996		0.15993	0.000648835
	0.15988	0.000624982		0.15994	0.000648839
	0.1599	0.00062497		0.15995	0.000648844
	0.15992	0.00062496		0.15996	0.000648848
	0.15994	0.000624952		0.15997	0.000648853
	0.15995	0.000624945		0.15997	0.000648858
	0.15996	0.00062494		0.15998	0.000648862
	0.15997	0.000624935		0.15998	0.000648866
	0.15997	0.000624931		0.15999	0.00064887
	0.15998	0.000624928		0.15999	0.000648873
	0.15999	0.000624925		0.15999	0.000648877
	0.15999	0.000624923		0.15999	0.000648881
	0.15999	0.000624921		0.16	0.000648887
	0.16	0.000624919		0.16	0.000648892
	0.16	0.000624917		0.16	0.000648922
	0.16	0.000624916		0.16	0.000648949
	0.16	0.000624914		0.16	0.000648897
	0.16001	0.000624911		0.16	0.000648834
	0.16001	0.000624909		0.16	0.000648743
	0.16002	0.000624907		0.16001	0.000648765
	0.16002	0.000624905		0.16001	0.000648647
	0.16002	0.000624903		0.16001	0.000648596
	0.16003	0.000624901		0.16002	0.000648144
	0.16003	0.000624899		0.16003	0.000648123
	0.16004	0.000624897		0.16003	0.000646137
	0.16004	0.000624895		0.16004	0.000643626
	0.16004	0.000624894		0.16005	0.000642741
	0.16005	0.000624892		0.16005	0.000641811
	0.16005	0.000624891		0.16006	0.000640406
	0.16006	0.000624889		0.16006	0.000638689
	0.16006	0.000624888		0.16007	0.000637293
	0.16006	0.000624886		0.16007	0.000634338
	0.16007	0.000624885		0.16007	0.000637277
	0.16007	0.000624883		0.16008	0.000615997
	0.16008	0.000624882		0.16008	0.000690445
	0.16008	0.000624881		0.16009	0.000381022
	0.16008	0.000624879		0.16009	5.5e-10
	0.16009	0.000624878		0.16009	2.33762e-05
	0.16009	0.000624877		0.16009	5.5e-10
	0.1601	0.000624876		0.16009	1.22174e-06
	0.1601	0.000624874		0.16009	5.5e-10
	0.1601	0.000624873		0.16009	6.47858e-08
	0.16011	0.000624872		0.16009	5.5e-10
	0.16011	0.00062487		0.16009	3.32986e-09
	0.16012	0.000624869		0.16009	5.5e-10
	0.16012	0.000624868		0.16009	5.5e-10
	0.16012	0.000624866		0.16009	5.5e-10
	0.16013	0.000624865		0.16009	5.5e-10
	0.16013	0.000624864		0.16009	5.5e-10
	0.16014	0.000624862		0.16009	5.5e-10
	0.16014	0.000624861		0.16009	5.5e-10
	0.16014	0.000624859		0.16009	5.5e-10
	0.16015	0.000624858		0.16009	5.5e-10
	0.16015	0.000624857		0.16009	5.5e-10
	0.16016	0.000624855		0.16009	5.5e-10
	0.16016	0.000624854		0.16009	5.5e-10
	0.16016	0.000624852		0.16009	5.5e-10
	0.16017	0.000624851		0.16009	5.5e-10
	0.16017	0.000624849		0.16009	5.5e-10
	0.16018	0.000624848		0.16009	5.5e-10
	0.16018	0.000624846		0.1601	5.5e-10
	0.16018	0.000624844		0.1601	9.32925e-10
	0.16019	0.000624843		0.16011	5.5e-10
	0.16019	0.000624841		0.16011	3.0053e-09
	0.1602	0.00062484		0.16012	5.5e-10
	0.1602	0.000624838		0.16013	1.61126e-08
	0.1602	0.000624836		0.16013	9.21008e-08
	0.16021	0.000624835		0.16014	4.41385e-07
	0.16021	0.000624833		0.16014	1.47564e-06
	0.16022	0.000624831		0.16015	3.63429e-06
	0.16022	0.00062483		0.16015	7.58828e-06
	0.16022	0.000624828		0.16016	1.24387e-05
	0.16023	0.000624826		0.16016	2.28467e-05
	0.16023	0.000624825		0.16017	2.62124e-05
	0.16024	0.000624823		0.16017	0.000106182
	0.16024	0.000624821		0.16017	0.00018495
	0.16024	0.000624819		0.16017	5.5e-10
	0.16025	0.000624818		0.16017	1.07066e-05
	0.16025	0.000624816		0.16017	5.5e-10
	0.16026	0.000624814		0.16017	5.73389e-07
	0.16026	0.000624812		0.16017	5.5e-10
	0.16026	0.000624811		0.16017	3.10384e-08
	0.16027	0.000624809		0.16017	5.5e-10
	0.16027	0.000624807		0.16017	1.60944e-09
	0.16028	0.000624805		0.16017	5.5e-10
	0.16028	0.000624803		0.16017	5.5e-10
	0.16028	0.000624801		0.16017	5.5e-10
	0.16029	0.0006248		0.16017	5.5e-10
	0.16029	0.000624798		0.16017	5.5e-10
	0.1603	0.000624796		0.16017	5.5e-10
	0.1603	0.000624794		0.16017	5.5e-10
	0.1603	0.000624792		0.16017	5.5e-10
	0.16031	0.00062479		0.16017	5.5e-10
	0.16031	0.000624788		0.16017	5.5e-10
	0.16032	0.000624786		0.16017	5.5e-10
	0.16032	0.000624785		0.16017	5.5e-10
	0.16032	0.000624783		0.16017	5.5e-10
	0.16033	0.000624781		0.16018	5.5e-10
	0.16033	0.000624779		0.16018	5.5e-10
	0.16034	0.000624777		0.16018	5.5e-10
	0.16034	0.000624775		0.16018	5.5e-10
	0.16034	0.000624773		0.16019	6.07847e-10
	0.16035	0.000624771		0.16019	5.5e-10
	0.16035	0.000624769		0.1602	1.59893e-09
	0.16036	0.000624767		0.16021	5.5e-10
	0.16036	0.000624765		0.16022	6.44767e-09
	0.16036	0.000624763		0.16022	4.1195e-08
	0.16037	0.000624761		0.16023	2.388e-07
	0.16037	0.000624759		0.16023	9.17022e-07
	0.16038	0.000624757		0.16023	2.50562e-06
	0.16038	0.000624756		0.16024	5.64499e-06
	0.16038	0.000624754		0.16024	9.97237e-06
	0.16039	0.000624752		0.16025	1.81312e-05
	0.16039	0.00062475		0.16025	2.06783e-05
	0.1604	0.000624748		0.16026	6.37813e-05
	0.1604	0.000624746		0.16026	0.000120058
	0.1604	0.000624744		0.16026	5.5e-10
	0.16041	0.000624742		0.16026	6.76754e-06
	0.16041	0.00062474		0.16026	5.5e-10
	0.16042	0.000624738		0.16026	3.6561e-07
	0.16042	0.000624736		0.16026	5.5e-10
	0.16042	0.000624734		0.16026	1.99074e-08
	0.16043	0.000624732		0.16026	5.5e-10
	0.16043	0.00062473		0.16026	1.03199e-09
	0.16044	0.000624728		0.16026	5.5e-10
	0.16044	0.000624726		0.16026	5.5e-10
	0.16044	0.000624724		0.16026	5.5e-10
	0.16045	0.000624722		0.16026	5.5e-10
	0.16045	0.00062472		0.16026	5.5e-10
	0.16046	0.000624718		0.16026	5.5e-10
	0.16046	0.000624715		0.16026	5.5e-10
	0.16046	0.000624713		0.16026	5.5e-10
	0.16047	0.000624711		0.16026	5.5e-10
	0.16047	0.000624709		0.16026	5.5e-10
	0.16048	0.000624707		0.16026	5.5e-10
	0.16048	0.000624705		0.16026	5.5e-10
	0.16048	0.000624703		0.16026	5.5e-10
	0.16049	0.000624701		0.16026	5.5e-10
	0.16049	0.000624699		0.16026	5.5e-10
	0.1605	0.000624697		0.16027	5.5e-10
	0.1605	0.000624695		0.16027	5.5e-10
	0.1605	0.000624693		0.16027	5.5e-10
	0.16051	0.000624691		0.16028	5.5e-10
	0.16051	0.000624689		0.16029	1.17036e-09
	0.16052	0.000624687		0.1603	5.5e-10
	0.16052	0.000624685		0.1603	4.00879e-09
	0.16052	0.000624683		0.16031	2.66322e-08
	0.16053	0.000624681		0.16031	1.71553e-07
	0.16053	0.000624679		0.16032	7.07558e-07
	0.16054	0.000624677		0.16032	2.03991e-06
	0.16054	0.000624675		0.16033	4.75936e-06
	0.16054	0.000624673		0.16033	8.75099e-06
	0.16055	0.000624671		0.16033	1.58814e-05
	0.16055	0.000624669		0.16034	1.95853e-05
	0.16056	0.000624667		0.16034	5.25411e-05
	0.16056	0.000624664		0.16035	8.4822e-05
	0.16056	0.000624662		0.16035	5.5e-10
	0.16057	0.00062466		0.16035	4.70704e-06
	0.16057	0.000624658		0.16035	5.5e-10
	0.16058	0.000624656		0.16035	2.5548e-07
	0.16058	0.000624654		0.16035	5.5e-10
	0.16058	0.000624652		0.16035	1.39476e-08
	0.16059	0.00062465		0.16035	5.5e-10
	0.16059	0.000624648		0.16035	7.20718e-10
	0.1606	0.000624646		0.16035	5.5e-10
	0.1606	0.000624644		0.16035	5.5e-10
	0.1606	0.000624642		0.16035	5.5e-10
	0.16061	0.00062464		0.16035	5.5e-10
	0.16061	0.000624638		0.16035	5.5e-10
	0.16062	0.000624636		0.16035	5.5e-10
	0.16062	0.000624634		0.16035	5.5e-10
	0.16062	0.000624632		0.16035	5.5e-10
	0.16063	0.000624629		0.16035	5.5e-10
	0.16063	0.000624627		0.16035	5.5e-10
	0.16064	0.000624625		0.16035	5.5e-10
	0.16064	0.000624623		0.16035	5.5e-10
	0.16064	0.000624621		0.16035	5.5e-10
	0.16065	0.000624619		0.16035	5.5e-10
	0.16065	0.000624617		0.16035	5.5e-10
	0.16066	0.000624615		0.16035	5.5e-10
	0.16066	0.000624613		0.16036	5.5e-10
	0.16066	0.000624611		0.16036	5.5e-10
	0.16067	0.000624609		0.16037	5.5e-10
	0.16067	0.000624607		0.16037	9.29723e-10
	0.16068	0.000624605		0.16038	5.5e-10
	0.16068	0.000624603		0.16039	2.81334e-09
	0.16068	0.000624601		0.1604	1.88647e-08
	0.16069	0.000624598		0.1604	1.3121e-07
	0.16069	0.000624596		0.1604	5.71032e-07
	0.1607	0.000624594		0.16041	1.71888e-06
	0.1607	0.000624592		0.16041	4.13714e-06
	0.1607	0.00062459		0.16042	7.88084e-06
	0.16071	0.000624588		0.16042	1.44097e-05
	0.16071	0.000624586		0.16043	1.8801e-05
	0.16072	0.000624584		0.16043	4.54202e-05
	0.16072	0.000624582		0.16044	6.34207e-05
	0.16072	0.00062458		0.16044	5.5e-10
	0.16073	0.000624578		0.16044	3.48123e-06
	0.16073	0.000624576		0.16044	5.5e-10
	0.16074	0.000624574		0.16044	1.89439e-07
	0.16074	0.000624572		0.16044	5.5e-10
	0.16074	0.00062457		0.16044	1.03552e-08
	0.16075	0.000624568		0.16044	5.5e-10
	0.16075	0.000624565		0.16044	5.5e-10
	0.16076	0.000624563		0.16044	5.5e-10
	0.16076	0.000624561		0.16044	5.5e-10
	0.16076	0.000624559		0.16044	5.5e-10
	0.16077	0.000624557		0.16044	5.5e-10
	0.16077	0.000624555		0.16044	5.5e-10
	0.16078	0.000624553		0.16044	5.5e-10
	0.16078	0.000624551		0.16044	5.5e-10
	0.16078	0.000624549		0.16044	5.5e-10
	0.16079	0.000624547		0.16044	5.5e-10
	0.16079	0.000624545		0.16044	5.5e-10
	0.1608	0.000624543		0.16044	5.5e-10
	0.1608	0.000624541		0.16044	5.5e-10
	0.1608	0.000624539		0.16044	5.5e-10
	0.16081	0.000624537		0.16044	5.5e-10
	0.16081	0.000624534		0.16044	5.5e-10
	0.16082	0.000624532		0.16044	5.5e-10
	0.16082	0.00062453		0.16044	5.5e-10
	0.16082	0.000624528		0.16045	5.5e-10
	0.16083	0.000624526		0.16045	5.5e-10
	0.16083	0.000624524		0.16046	7.76473e-10
	0.16084	0.000624522		0.16047	5.5e-10
	0.16084	0.00062452		0.16048	2.12068e-09
	0.16084	0.000624518		0.16048	1.40464e-08
	0.16085	0.000624516		0.16049	1.0338e-07
	0.16085	0.000624514		0.16049	4.69447e-07
	0.16086	0.000624512		0.1605	1.46579e-06
	0.16086	0.00062451		0.1605	3.63266e-06
	0.16086	0.000624508		0.1605	7.14261e-06
	0.16087	0.000624506		0.16051	1.32185e-05
	0.16087	0.000624504		0.16051	1.79225e-05
	0.16088	0.000624502		0.16052	4.02402e-05
	0.16088	0.000624499		0.16052	5.00765e-05
	0.16088	0.000624497		0.16052	5.5e-10
	0.16089	0.000624495		0.16052	2.72902e-06
	0.16089	0.000624493		0.16052	5.5e-10
	0.1609	0.000624491		0.16052	1.48744e-07
	0.1609	0.000624489		0.16052	5.5e-10
	0.1609	0.000624487		0.16052	8.13702e-09
	0.16091	0.000624485		0.16052	5.5e-10
	0.16091	0.000624483		0.16052	5.5e-10
	0.16092	0.000624481		0.16052	5.5e-10
	0.16092	0.000624479		0.16052	5.5e-10
	0.16092	0.000624477		0.16052	5.5e-10
	0.16093	0.000624475		0.16052	5.5e-10
	0.16093	0.000624473		0.16052	5.5e-10
	0.16094	0.000624471		0.16052	5.5e-10
	0.16094	0.000624469		0.16052	5.5e-10
	0.16094	0.000624467		0.16052	5.5e-10
	0.16095	0.000624465		0.16052	5.5e-10
	0.16095	0.000624462		0.16052	5.5e-10
	0.16096	0.00062446		0.16052	5.5e-10
	0.16096	0.000624458		0.16052	5.5e-10
	0.16096	0.000624456		0.16052	5.5e-10
	0.16097	0.000624454		0.16052	5.5e-10
	0.16097	0.000624452		0.16053	5.5e-10
	0.16098	0.00062445		0.16053	5.5e-10
	0.16098	0.000624448		0.16053	5.5e-10
	0.16098	0.000624446		0.16054	5.5e-10
	0.16099	0.000624444		0.16054	5.5e-10
	0.16099	0.000624442		0.16055	6.84661e-10
	0.161	0.00062444		0.16056	5.5e-10
	0.161	0.000624438		0.16057	1.72462e-09
	0.161	0.000624436		0.16057	1.11783e-08
	0.16101	0.000624434		0.16057	8.56612e-08
	0.16101	0.000624432		0.16058	4.0129e-07
	0.16102	0.00062443		0.16058	1.28782e-06
	0.16102	0.000624428		0.16059	3.26406e-06
	0.16102	0.000624426		0.16059	6.56989e-06
	0.16103	0.000624424		0.1606	1.2278e-05
	0.16103	0.000624422		0.1606	1.7061e-05
	0.16104	0.00062442		0.1606	3.64249e-05
	0.16104	0.000624418		0.16061	4.2146e-05
	0.16104	0.000624416		0.16061	5.5e-10
	0.16105	0.000624413		0.16061	2.27898e-06
	0.16105	0.000624411		0.16061	5.5e-10
	0.16106	0.000624409		0.16061	1.24351e-07
	0.16106	0.000624407		0.16061	5.5e-10
	0.16106	0.000624405		0.16061	6.80602e-09
	0.16107	0.000624403		0.16061	5.5e-10
	0.16107	0.000624401		0.16061	5.5e-10
	0.16108	0.000624399		0.16061	5.5e-10
	0.16108	0.000624397		0.16061	5.5e-10
	0.16108	0.000624395		0.16061	5.5e-10
	0.16109	0.000624393		0.16061	5.5e-10
	0.16109	0.000624391		0.16061	5.5e-10
	0.1611	0.000624389		0.16061	5.5e-10
	0.1611	0.000624387		0.16061	5.5e-10
	0.1611	0.000624385		0.16061	5.5e-10
	0.16111	0.000624383		0.16061	5.5e-10
	0.16111	0.000624381		0.16061	5.5e-10
	0.16112	0.000624379		0.16061	5.5e-10
	0.16112	0.000624377		0.16061	5.5e-10
	0.16112	0.000624375		0.16061	5.5e-10
	0.16113	0.000624373		0.16061	5.5e-10
	0.16113	0.000624371		0.16061	5.5e-10
	0.16114	0.000624369		0.16062	5.5e-10
	0.16114	0.000624367		0.16062	5.5e-10
	0.16114	0.000624365		0.16062	5.5e-10
	0.16115	0.000624363		0.16063	5.5e-10
	0.16115	0.000624361		0.16063	6.32996e-10
	0.16116	0.000624359		0.16064	5.5e-10
	0.16116	0.000624357		0.16065	1.50378e-09
	0.16116	0.000624355		0.16066	9.55112e-09
	0.16117	0.000624353		0.16066	7.53879e-08
	0.16117	0.000624351		0.16067	3.60803e-07
	0.16118	0.000624349		0.16067	1.17896e-06
	0.16118	0.000624347		0.16067	3.02977e-06
	0.16118	0.000624345		0.16068	6.18561e-06
	0.16119	0.000624343		0.16068	1.16144e-05
	0.16119	0.000624341		0.16069	1.63815e-05
	0.1612	0.000624339		0.16069	3.37966e-05
	0.1612	0.000624337		0.1607	3.7461e-05
	0.1612	0.000624335		0.1607	5.5e-10
	0.16121	0.000624333		0.1607	2.01284e-06
	0.16121	0.000624331		0.1607	5.5e-10
	0.16122	0.000624329		0.1607	1.09918e-07
	0.16122	0.000624327		0.1607	5.5e-10
	0.16122	0.000624325		0.1607	6.01841e-09
	0.16123	0.000624323		0.1607	5.5e-10
	0.16123	0.000624321		0.1607	5.5e-10
	0.16124	0.000624318		0.1607	5.5e-10
	0.16124	0.000624317		0.1607	5.5e-10
	0.16124	0.000624314		0.1607	5.5e-10
	0.16125	0.000624312		0.1607	5.5e-10
	0.16125	0.000624311		0.1607	5.5e-10
	0.16126	0.000624308		0.1607	5.5e-10
	0.16126	0.000624306		0.1607	5.5e-10
	0.16126	0.000624305		0.1607	5.5e-10
	0.16127	0.000624302		0.1607	5.5e-10
	0.16127	0.000624301		0.1607	5.5e-10
	0.16128	0.000624299		0.1607	5.5e-10
	0.16128	0.000624296		0.1607	5.5e-10
	0.16128	0.000624295		0.1607	5.5e-10
	0.16129	0.000624293		0.1607	5.5e-10
	0.16129	0.000624291		0.1607	5.5e-10
	0.1613	0.000624289		0.1607	5.5e-10
	0.1613	0.000624287		0.16071	5.5e-10
	0.1613	0.000624285		0.16071	5.5e-10
	0.16131	0.000624283		0.16071	5.5e-10
	0.16131	0.000624281		0.16072	6.04219e-10
	0.16132	0.000624279		0.16073	5.5e-10
	0.16132	0.000624277		0.16074	1.38137e-09
	0.16132	0.000624275		0.16074	8.62541e-09
	0.16133	0.000624273		0.16075	6.93779e-08
	0.16133	0.000624271		0.16075	3.36262e-07
	0.16134	0.000624269		0.16076	1.11052e-06
	0.16134	0.000624267		0.16076	2.87575e-06
	0.16134	0.000624265		0.16077	5.9188e-06
	0.16135	0.000624263		0.16077	1.11316e-05
	0.16135	0.000624261		0.16077	1.58491e-05
	0.16136	0.000624259		0.16078	3.19137e-05
	0.16136	0.000624257		0.16078	3.43876e-05
	0.16136	0.000624255		0.16078	5.5e-10
	0.16137	0.000624253		0.16078	1.83842e-06
	0.16137	0.000624251		0.16078	5.5e-10
	0.16138	0.000624249		0.16078	1.00468e-07
	0.16138	0.000624247		0.16078	5.5e-10
	0.16138	0.000624245		0.16078	5.50285e-09
	0.16139	0.000624243		0.16078	5.5e-10
	0.16139	0.000624241		0.16078	5.5e-10
	0.1614	0.000624239		0.16078	5.5e-10
	0.1614	0.000624237		0.16078	5.5e-10
	0.1614	0.000624235		0.16078	5.5e-10
	0.16141	0.000624233		0.16078	5.5e-10
	0.16141	0.000624231		0.16078	5.5e-10
	0.16142	0.000624229		0.16078	5.5e-10
	0.16142	0.000624227		0.16078	5.5e-10
	0.16142	0.000624225		0.16078	5.5e-10
	0.16143	0.000624223		0.16078	5.5e-10
	0.16143	0.000624221		0.16078	5.5e-10
	0.16144	0.000624219		0.16078	5.5e-10
	0.16144	0.000624218		0.16078	5.5e-10
	0.16144	0.000624216		0.16078	5.5e-10
	0.16145	0.000624214		0.16079	5.5e-10
	0.16145	0.000624212		0.16079	5.5e-10
	0.16146	0.00062421		0.16079	5.5e-10
	0.16146	0.000624208		0.16079	5.5e-10
	0.16146	0.000624206		0.1608	5.5e-10
	0.16147	0.000624204		0.1608	5.5e-10
	0.16147	0.000624202		0.16081	5.84211e-10
	0.16148	0.0006242		0.16082	5.5e-10
	0.16148	0.000624198		0.16083	1.29785e-09
	0.16148	0.000624196		0.16083	7.97847e-09
	0.16149	0.000624194		0.16084	6.49918e-08
	0.16149	0.000624192		0.16084	3.17763e-07
	0.1615	0.00062419		0.16084	1.05698e-06
	0.1615	0.000624188		0.16085	2.75141e-06
	0.1615	0.000624186		0.16085	5.69517e-06
	0.16151	0.000624184		0.16086	1.07251e-05
	0.16151	0.000624183		0.16086	1.53753e-05
	0.16152	0.000624181		0.16087	3.0433e-05
	0.16152	0.000624179		0.16087	3.21244e-05
	0.16152	0.000624177		0.16087	5.5e-10
	0.16153	0.000624175		0.16087	1.70866e-06
	0.16153	0.000624173		0.16087	5.5e-10
	0.16154	0.000624171		0.16087	9.34427e-08
	0.16154	0.000624169		0.16087	5.5e-10
	0.16154	0.000624167		0.16087	5.11946e-09
	0.16155	0.000624165		0.16087	5.5e-10
	0.16155	0.000624163		0.16087	5.5e-10
	0.16156	0.000624161		0.16087	5.5e-10
	0.16156	0.000624159		0.16087	5.5e-10
	0.16156	0.000624157		0.16087	5.5e-10
	0.16157	0.000624156		0.16087	5.5e-10
	0.16157	0.000624154		0.16087	5.5e-10
	0.16158	0.000624152		0.16087	5.5e-10
	0.16158	0.00062415		0.16087	5.5e-10
	0.16158	0.000624148		0.16087	5.5e-10
	0.16159	0.000624146		0.16087	5.5e-10
	0.16159	0.000624144		0.16087	5.5e-10
	0.1616	0.000624142		0.16087	5.5e-10
	0.1616	0.00062414		0.16087	5.5e-10
	0.1616	0.000624138		0.16087	5.5e-10
	0.16161	0.000624137		0.16087	5.5e-10
	0.16161	0.000624135		0.16087	5.5e-10
	0.16162	0.000624133		0.16088	5.5e-10
	0.16162	0.000624131		0.16088	5.5e-10
	0.16162	0.000624129		0.16088	5.5e-10
	0.16163	0.000624127		0.16089	5.5e-10
	0.16163	0.000624125		0.1609	5.69113e-10
	0.16164	0.000624123		0.1609	5.5e-10
	0.16164	0.000624121		0.16091	1.23526e-09
	0.16164	0.000624119		0.16092	7.48564e-09
	0.16165	0.000624118		0.16092	6.1632e-08
	0.16165	0.000624116		0.16093	3.03406e-07
	0.16166	0.000624114		0.16093	1.01493e-06
	0.16166	0.000624112		0.16094	2.65198e-06
	0.16166	0.00062411		0.16094	5.51222e-06
	0.16167	0.000624108		0.16094	1.03881e-05
	0.16167	0.000624106		0.16095	1.49678e-05
	0.16168	0.000624104		0.16095	2.92543e-05
	0.16168	0.000624103		0.16096	3.02917e-05
	0.16168	0.000624101		0.16096	5.5e-10
	0.16169	0.000624099		0.16096	1.60607e-06
	0.16169	0.000624097		0.16096	5.5e-10
	0.1617	0.000624095		0.16096	8.78887e-08
	0.1617	0.000624093		0.16096	5.5e-10
	0.1617	0.000624091		0.16096	4.81632e-09
	0.16171	0.00062409		0.16096	5.5e-10
	0.16171	0.000624088		0.16096	5.5e-10
	0.16172	0.000624086		0.16096	5.5e-10
	0.16172	0.000624084		0.16096	5.5e-10
	0.16172	0.000624082		0.16096	5.5e-10
	0.16173	0.00062408		0.16096	5.5e-10
	0.16173	0.000624078		0.16096	5.5e-10
	0.16174	0.000624077		0.16096	5.5e-10
	0.16174	0.000624075		0.16096	5.5e-10
	0.16174	0.000624073		0.16096	5.5e-10
	0.16175	0.000624071		0.16096	5.5e-10
	0.16175	0.000624069		0.16096	5.5e-10
	0.16176	0.000624067		0.16096	5.5e-10
	0.16176	0.000624065		0.16096	5.5e-10
	0.16176	0.000624064		0.16096	5.5e-10
	0.16177	0.000624062		0.16096	5.5e-10
	0.16177	0.00062406		0.16096	5.5e-10
	0.16178	0.000624058		0.16096	5.5e-10
	0.16178	0.000624056		0.16097	5.5e-10
	0.16178	0.000624054		0.16097	5.5e-10
	0.16179	0.000624053		0.16098	5.5e-10
	0.16179	0.000624051		0.16098	5.57552e-10
	0.1618	0.000624049		0.16099	5.5e-10
	0.1618	0.000624047		0.161	1.18828e-09
	0.1618	0.000624045		0.161	7.10715e-09
	0.16181	0.000624044		0.16101	5.88735e-08
	0.16181	0.000624042		0.16101	2.91064e-07
	0.16182	0.00062404		0.16102	9.77217e-07
	0.16182	0.000624038		0.16102	2.56034e-06
	0.16182	0.000624036		0.16103	5.3391e-06
	0.16183	0.000624034		0.16103	1.00704e-05
	0.16183	0.000624033		0.16104	1.45682e-05
	0.16184	0.000624031		0.16104	2.82116e-05
	0.16184	0.000624029		0.16104	2.87313e-05
	0.16184	0.000624027		0.16104	5.5e-10
	0.16185	0.000624025		0.16104	1.51756e-06
	0.16185	0.000624024		0.16104	5.5e-10
	0.16186	0.000624022		0.16104	8.30991e-08
	0.16186	0.00062402		0.16104	5.5e-10
	0.16186	0.000624018		0.16104	4.55466e-09
	0.16187	0.000624016		0.16104	5.5e-10
	0.16187	0.000624015		0.16104	5.5e-10
	0.16188	0.000624013		0.16104	5.5e-10
	0.16188	0.000624011		0.16104	5.5e-10
	0.16188	0.000624009		0.16104	5.5e-10
	0.16189	0.000624008		0.16104	5.5e-10
	0.16189	0.000624006		0.16104	5.5e-10
	0.1619	0.000624004		0.16104	5.5e-10
	0.1619	0.000624002		0.16104	5.5e-10
	0.1619	0.000624		0.16104	5.5e-10
	0.16191	0.000623999		0.16104	5.5e-10
	0.16191	0.000623997		0.16104	5.5e-10
	0.16192	0.000623995		0.16104	5.5e-10
	0.16192	0.000623993		0.16104	5.5e-10
	0.16192	0.000623992		0.16104	5.5e-10
	0.16193	0.00062399		0.16105	5.5e-10
	0.16193	0.000623988		0.16105	5.5e-10
	0.16194	0.000623986		0.16105	5.5e-10
	0.16194	0.000623985		0.16105	5.5e-10
	0.16194	0.000623983		0.16106	5.5e-10
	0.16195	0.000623981		0.16106	5.5e-10
	0.16195	0.000623979		0.16107	5.5e-10
	0.16196	0.000623978		0.16108	5.5e-10
	0.16196	0.000623976		0.16109	1.14828e-09
	0.16196	0.000623974		0.16109	6.78158e-09
	0.16197	0.000623972		0.1611	5.65173e-08
	0.16197	0.000623971		0.1611	2.80466e-07
	0.16198	0.000623969		0.1611	9.44738e-07
	0.16198	0.000623967		0.16111	2.48055e-06
	0.16198	0.000623965		0.16111	5.1862e-06
	0.16199	0.000623964		0.16112	9.78669e-06
	0.16199	0.000623962		0.16112	1.42025e-05
	0.162	0.00062396		0.16113	2.73099e-05
	0.162	0.000623959		0.16113	2.73341e-05
	0.162	0.000623957		0.16113	5.5e-10
	0.16201	0.000623955		0.16113	1.44073e-06
	0.16201	0.000623953		0.16113	5.5e-10
	0.16202	0.000623952		0.16113	7.89366e-08
	0.16202	0.00062395		0.16113	5.5e-10
	0.16202	0.000623948		0.16113	4.32707e-09
	0.16203	0.000623947		0.16113	5.5e-10
	0.16203	0.000623945		0.16113	5.5e-10
	0.16204	0.000623943		0.16113	5.5e-10
	0.16204	0.000623941		0.16113	5.5e-10
	0.16204	0.00062394		0.16113	5.5e-10
	0.16205	0.000623938		0.16113	5.5e-10
	0.16205	0.000623936		0.16113	5.5e-10
	0.16206	0.000623935		0.16113	5.5e-10
	0.16206	0.000623933		0.16113	5.5e-10
	0.16206	0.000623931		0.16113	5.5e-10
	0.16207	0.00062393		0.16113	5.5e-10
	0.16207	0.000623928		0.16113	5.5e-10
	0.16208	0.000623926		0.16113	5.5e-10
	0.16208	0.000623925		0.16113	5.5e-10
	0.16208	0.000623923		0.16113	5.5e-10
	0.16209	0.000623921		0.16113	5.5e-10
	0.16209	0.00062392		0.16113	5.5e-10
	0.1621	0.000623918		0.16114	5.5e-10
	0.1621	0.000623916		0.16114	5.5e-10
	0.1621	0.000623915		0.16114	5.5e-10
	0.16211	0.000623913		0.16115	5.5e-10
	0.16211	0.000623911		0.16116	5.5e-10
	0.16212	0.00062391		0.16117	5.5e-10
	0.16212	0.000623908		0.16117	1.11719e-09
	0.16212	0.000623906		0.16118	6.51858e-09
	0.16213	0.000623905		0.16118	5.44447e-08
	0.16213	0.000623903		0.16119	2.70661e-07
	0.16214	0.000623901		0.16119	9.13388e-07
	0.16214	0.0006239		0.1612	2.40171e-06
	0.16214	0.000623898		0.1612	5.03206e-06
	0.16215	0.000623896		0.1612	9.50196e-06
	0.16215	0.000623895		0.16121	1.38264e-05
	0.16216	0.000623893		0.16121	2.64508e-05
	0.16216	0.000623892		0.16122	2.60708e-05
	0.16216	0.00062389		0.16122	5.5e-10
	0.16217	0.000623888		0.16122	1.37005e-06
	0.16217	0.000623887		0.16122	5.5e-10
	0.16218	0.000623885		0.16122	7.51081e-08
	0.16218	0.000623883		0.16122	5.5e-10
	0.16218	0.000623882		0.16122	4.11762e-09
	0.16219	0.00062388		0.16122	5.5e-10
	0.16219	0.000623879		0.16122	5.5e-10
	0.1622	0.000623877		0.16122	5.5e-10
	0.1622	0.000623875		0.16122	5.5e-10
	0.1622	0.000623874		0.16122	5.5e-10
	0.16221	0.000623872		0.16122	5.5e-10
	0.16221	0.000623871		0.16122	5.5e-10
	0.16222	0.000623869		0.16122	5.5e-10
	0.16222	0.000623867		0.16122	5.5e-10
	0.16222	0.000623866		0.16122	5.5e-10
	0.16223	0.000623864		0.16122	5.5e-10
	0.16223	0.000623863		0.16122	5.5e-10
	0.16224	0.000623861		0.16122	5.5e-10
	0.16224	0.00062386		0.16122	5.5e-10
	0.16224	0.000623858		0.16122	5.5e-10
	0.16225	0.000623856		0.16122	5.5e-10
	0.16225	0.000623855		0.16122	5.5e-10
	0.16226	0.000623853		0.16122	5.5e-10
	0.16226	0.000623852		0.16123	5.5e-10
	0.16226	0.00062385		0.16123	5.5e-10
	0.16227	0.000623849		0.16124	5.5e-10
	0.16227	0.000623847		0.16124	5.5e-10
	0.16228	0.000623845		0.16125	5.5e-10
	0.16228	0.000623844		0.16126	1.08793e-09
	0.16228	0.000623842		0.16127	6.27403e-09
	0.16229	0.000623841		0.16127	5.25538e-08
	0.16229	0.000623839		0.16127	2.61717e-07
	0.1623	0.000623838		0.16128	8.84878e-07
	0.1623	0.000623836		0.16128	2.32955e-06
	0.1623	0.000623835		0.16129	4.88975e-06
	0.16231	0.000623833		0.16129	9.23653e-06
	0.16231	0.000623832		0.1613	1.34711e-05
	0.16232	0.00062383		0.1613	2.56699e-05
	0.16232	0.000623828		0.16131	2.48961e-05
	0.16232	0.000623827		0.1613	5.5e-10
	0.16233	0.000623825		0.1613	1.30655e-06
	0.16233	0.000623824		0.1613	5.5e-10
	0.16234	0.000623822		0.1613	7.16626e-08
	0.16234	0.000623821		0.1613	5.5e-10
	0.16234	0.000623819		0.1613	3.92894e-09
	0.16235	0.000623818		0.1613	5.5e-10
	0.16235	0.000623816		0.1613	5.5e-10
	0.16236	0.000623815		0.1613	5.5e-10
	0.16236	0.000623813		0.1613	5.5e-10
	0.16236	0.000623812		0.1613	5.5e-10
	0.16237	0.00062381		0.1613	5.5e-10
	0.16237	0.000623809		0.1613	5.5e-10
	0.16238	0.000623807		0.1613	5.5e-10
	0.16238	0.000623806		0.1613	5.5e-10
	0.16238	0.000623804		0.1613	5.5e-10
	0.16239	0.000623803		0.1613	5.5e-10
	0.16239	0.000623801		0.1613	5.5e-10
	0.1624	0.0006238		0.1613	5.5e-10
	0.1624	0.000623799		0.16131	5.5e-10
	0.1624	0.000623797		0.16131	5.5e-10
	0.16241	0.000623796		0.16131	5.5e-10
	0.16241	0.000623794		0.16131	5.5e-10
	0.16242	0.000623793		0.16131	5.5e-10
	0.16242	0.000623791		0.16131	5.5e-10
	0.16242	0.00062379		0.16132	5.5e-10
	0.16243	0.000623788		0.16132	5.5e-10
	0.16243	0.000623787		0.16133	5.5e-10
	0.16244	0.000623785		0.16134	5.5e-10
	0.16244	0.000623784		0.16135	1.06343e-09
	0.16244	0.000623783		0.16135	6.06145e-09
	0.16245	0.000623781		0.16136	5.07672e-08
	0.16245	0.00062378		0.16136	2.52925e-07
	0.16246	0.000623778		0.16137	8.55938e-07
	0.16246	0.000623777		0.16137	2.25535e-06
	0.16246	0.000623775		0.16137	4.74176e-06
	0.16247	0.000623774		0.16138	8.96293e-06
	0.16247	0.000623773		0.16138	1.31006e-05
	0.16248	0.000623771		0.16139	2.49001e-05
	0.16248	0.00062377		0.16139	2.38214e-05
	0.16248	0.000623768		0.16139	5.5e-10
	0.16249	0.000623767		0.16139	1.24722e-06
	0.16249	0.000623766		0.16139	5.5e-10
	0.1625	0.000623764		0.16139	6.84431e-08
	0.1625	0.000623763		0.16139	5.5e-10
	0.1625	0.000623761		0.16139	3.7525e-09
	0.16251	0.00062376		0.16139	5.5e-10
	0.16251	0.000623759		0.16139	5.5e-10
	0.16252	0.000623757		0.16139	5.5e-10
	0.16252	0.000623756		0.16139	5.5e-10
	0.16252	0.000623754		0.16139	5.5e-10
	0.16253	0.000623753		0.16139	5.5e-10
	0.16253	0.000623752		0.16139	5.5e-10
	0.16254	0.00062375		0.16139	5.5e-10
	0.16254	0.000623749		0.16139	5.5e-10
	0.16254	0.000623748		0.16139	5.5e-10
	0.16255	0.000623746		0.16139	5.5e-10
	0.16255	0.000623745		0.16139	5.5e-10
	0.16256	0.000623744		0.16139	5.5e-10
	0.16256	0.000623742		0.16139	5.5e-10
	0.16256	0.000623741		0.16139	5.5e-10
	0.16257	0.000623739		0.16139	5.5e-10
	0.16257	0.000623738		0.1614	5.5e-10
	0.16258	0.000623737		0.1614	5.5e-10
	0.16258	0.000623735		0.1614	5.5e-10
	0.16258	0.000623734		0.16141	5.5e-10
	0.16259	0.000623733		0.16141	5.5e-10
	0.16259	0.000623731		0.16142	5.5e-10
	0.1626	0.00062373		0.16143	5.5e-10
	0.1626	0.000623729		0.16144	1.03866e-09
	0.1626	0.000623727		0.16144	5.85054e-09
	0.16261	0.000623726		0.16144	4.90567e-08
	0.16261	0.000623725		0.16145	2.4462e-07
	0.16262	0.000623723		0.16145	8.28944e-07
	0.16262	0.000623722		0.16146	2.1863e-06
	0.16262	0.000623721		0.16146	4.60384e-06
	0.16263	0.00062372		0.16147	8.70681e-06
	0.16263	0.000623718		0.16147	1.27525e-05
	0.16264	0.000623717		0.16147	2.41954e-05
	0.16264	0.000623716		0.16148	2.28283e-05
	0.16264	0.000623714		0.16148	5.5e-10
	0.16265	0.000623713		0.16148	1.19435e-06
	0.16265	0.000623712		0.16148	5.5e-10
	0.16266	0.000623711		0.16148	6.55708e-08
	0.16266	0.000623709		0.16148	5.5e-10
	0.16266	0.000623708		0.16148	3.59505e-09
	0.16267	0.000623707		0.16148	5.5e-10
	0.16267	0.000623706		0.16148	5.5e-10
	0.16268	0.000623704		0.16148	5.5e-10
	0.16268	0.000623703		0.16148	5.5e-10
	0.16268	0.000623702		0.16148	5.5e-10
	0.16269	0.0006237		0.16148	5.5e-10
	0.16269	0.000623699		0.16148	5.5e-10
	0.1627	0.000623698		0.16148	5.5e-10
	0.1627	0.000623697		0.16148	5.5e-10
	0.1627	0.000623695		0.16148	5.5e-10
	0.16271	0.000623694		0.16148	5.5e-10
	0.16271	0.000623693		0.16148	5.5e-10
	0.16272	0.000623692		0.16148	5.5e-10
	0.16272	0.000623691		0.16148	5.5e-10
	0.16272	0.000623689		0.16148	5.5e-10
	0.16273	0.000623688		0.16148	5.5e-10
	0.16273	0.000623687		0.16148	5.5e-10
	0.16274	0.000623686		0.16149	5.5e-10
	0.16274	0.000623684		0.16149	5.5e-10
	0.16274	0.000623683		0.16149	5.5e-10
	0.16275	0.000623682		0.1615	5.5e-10
	0.16275	0.000623681		0.1615	5.5e-10
	0.16276	0.00062368		0.16151	5.5e-10
	0.16276	0.000623678		0.16152	1.01662e-09
	0.16276	0.000623677		0.16153	5.65956e-09
	0.16277	0.000623676		0.16153	4.74022e-08
	0.16277	0.000623675		0.16154	2.36394e-07
	0.16278	0.000623674		0.16154	8.01683e-07
	0.16278	0.000623672		0.16154	2.1164e-06
	0.16278	0.000623671		0.16155	4.46393e-06
	0.16279	0.00062367		0.16155	8.45051e-06
	0.16279	0.000623669		0.16156	1.24032e-05
	0.1628	0.000623668		0.16156	2.35146e-05
	0.1628	0.000623667		0.16157	2.19472e-05
	0.1628	0.000623665		0.16157	5.5e-10
	0.16281	0.000623664		0.16157	1.14619e-06
	0.16281	0.000623663		0.16157	5.5e-10
	0.16282	0.000623662		0.16157	6.29527e-08
	0.16282	0.000623661		0.16157	5.5e-10
	0.16282	0.00062366		0.16157	3.45141e-09
	0.16283	0.000623659		0.16157	5.5e-10
	0.16283	0.000623657		0.16157	5.5e-10
	0.16284	0.000623656		0.16157	5.5e-10
	0.16284	0.000623655		0.16157	5.5e-10
	0.16284	0.000623654		0.16157	5.5e-10
	0.16285	0.000623653		0.16157	5.5e-10
	0.16285	0.000623652		0.16157	5.5e-10
	0.16286	0.000623651		0.16157	5.5e-10
	0.16286	0.00062365		0.16157	5.5e-10
	0.16286	0.000623648		0.16157	5.5e-10
	0.16287	0.000623647		0.16157	5.5e-10
	0.16287	0.000623646		0.16157	5.5e-10
	0.16288	0.000623645		0.16157	5.5e-10
	0.16288	0.000623644		0.16157	5.5e-10
	0.16288	0.000623643		0.16157	5.5e-10
	0.16289	0.000623642		0.16157	5.5e-10
	0.16289	0.000623641		0.16157	5.5e-10
	0.1629	0.00062364		0.16157	5.5e-10
	0.1629	0.000623639		0.16158	5.5e-10
	0.1629	0.000623637		0.16158	5.5e-10
	0.16291	0.000623636		0.16158	5.5e-10
	0.16291	0.000623635		0.16159	5.5e-10
	0.16292	0.000623634		0.1616	5.5e-10
	0.16292	0.000623633		0.16161	9.94272e-10
	0.16292	0.000623632		0.16161	5.46856e-09
	0.16293	0.000623631		0.16162	4.58293e-08
	0.16293	0.00062363		0.16162	2.28785e-07
	0.16294	0.000623629		0.16163	7.77003e-07
	0.16294	0.000623628		0.16163	2.05381e-06
	0.16294	0.000623627		0.16164	4.33955e-06
	0.16295	0.000623626		0.16164	8.22302e-06
	0.16295	0.000623625		0.16164	1.20943e-05
	0.16296	0.000623624		0.16165	2.29217e-05
	0.16296	0.000623623		0.16165	2.11666e-05
	0.16296	0.000623622		0.16165	5.5e-10
	0.16297	0.000623621		0.16165	1.10524e-06
	0.16297	0.00062362		0.16165	5.5e-10
	0.16298	0.000623619		0.16165	6.07252e-08
	0.16298	0.000623618		0.16165	5.5e-10
	0.16298	0.000623617		0.16165	3.32933e-09
	0.16299	0.000623616		0.16165	5.5e-10
	0.16299	0.000623615		0.16165	5.5e-10
	0.163	0.000623614		0.16165	5.5e-10
	0.163	0.000623613		0.16165	5.5e-10
	0.163	0.000623612		0.16165	5.5e-10
	0.16301	0.000623611		0.16165	5.5e-10
	0.16301	0.00062361		0.16165	5.5e-10
	0.16302	0.000623609		0.16165	5.5e-10
	0.16302	0.000623608		0.16165	5.5e-10
	0.16302	0.000623607		0.16165	5.5e-10
	0.16303	0.000623606		0.16165	5.5e-10
	0.16303	0.000623605		0.16165	5.5e-10
	0.16304	0.000623604		0.16165	5.5e-10
	0.16304	0.000623603		0.16165	5.5e-10
	0.16304	0.000623602		0.16165	5.5e-10
	0.16305	0.000623601		0.16166	5.5e-10
	0.16305	0.0006236		0.16166	5.5e-10
	0.16306	0.000623599		0.16166	5.5e-10
	0.16306	0.000623598		0.16166	5.5e-10
	0.16306	0.000623597		0.16167	5.5e-10
	0.16307	0.000623596		0.16167	5.5e-10
	0.16307	0.000623595		0.16168	5.5e-10
	0.16308	0.000623594		0.16169	5.5e-10
	0.16308	0.000623593		0.1617	9.73395e-10
	0.16308	0.000623592		0.1617	5.29184e-09
	0.16309	0.000623591		0.16171	4.4339e-08
	0.16309	0.00062359		0.16171	2.21561e-07
	0.1631	0.00062359		0.16171	7.53508e-07
	0.1631	0.000623589		0.16172	1.99467e-06
	0.1631	0.000623588		0.16172	4.22234e-06
	0.16311	0.000623587		0.16173	8.01139e-06
	0.16311	0.000623586		0.16173	1.18063e-05
	0.16312	0.000623585		0.16174	2.23763e-05
	0.16312	0.000623584		0.16174	2.05045e-05
	0.16312	0.000623583		0.16174	5.5e-10
	0.16313	0.000623582		0.16174	1.06923e-06
	0.16313	0.000623581		0.16174	5.5e-10
	0.16314	0.000623581		0.16174	5.87669e-08
	0.16314	0.00062358		0.16174	5.5e-10
	0.16314	0.000623579		0.16174	3.22189e-09
	0.16315	0.000623578		0.16174	5.5e-10
	0.16315	0.000623577		0.16174	5.5e-10
	0.16316	0.000623576		0.16174	5.5e-10
	0.16316	0.000623575		0.16174	5.5e-10
	0.16316	0.000623574		0.16174	5.5e-10
	0.16317	0.000623574		0.16174	5.5e-10
	0.16317	0.000623573		0.16174	5.5e-10
	0.16318	0.000623572		0.16174	5.5e-10
	0.16318	0.000623571		0.16174	5.5e-10
	0.16318	0.00062357		0.16174	5.5e-10
	0.16319	0.000623569		0.16174	5.5e-10
	0.16319	0.000623569		0.16174	5.5e-10
	0.1632	0.000623568		0.16174	5.5e-10
	0.1632	0.000623567		0.16174	5.5e-10
	0.1632	0.000623566		0.16174	5.5e-10
	0.16321	0.000623565		0.16174	5.5e-10
	0.16321	0.000623564		0.16174	5.5e-10
	0.16322	0.000623564		0.16175	5.5e-10
	0.16322	0.000623563		0.16175	5.5e-10
	0.16322	0.000623562		0.16175	5.5e-10
	0.16323	0.000623561		0.16176	5.5e-10
	0.16323	0.00062356		0.16177	5.5e-10
	0.16324	0.00062356		0.16177	5.5e-10
	0.16324	0.000623559		0.16178	9.53374e-10
	0.16324	0.000623558		0.16179	5.12451e-09
	0.16325	0.000623557		0.16179	4.29975e-08
	0.16325	0.000623556		0.1618	2.15242e-07
	0.16326	0.000623556		0.1618	7.33417e-07
	0.16326	0.000623555		0.16181	1.94467e-06
	0.16326	0.000623554		0.16181	4.12415e-06
	0.16327	0.000623553		0.16181	7.834e-06
	0.16327	0.000623553		0.16182	1.15662e-05
	0.16328	0.000623552		0.16182	2.19226e-05
	0.16328	0.000623551		0.16183	1.99304e-05
	0.16328	0.00062355		0.16183	5.5e-10
	0.16329	0.00062355		0.16183	1.03956e-06
	0.16329	0.000623549		0.16183	5.5e-10
	0.1633	0.000623548		0.16183	5.71527e-08
	0.1633	0.000623547		0.16183	5.5e-10
	0.1633	0.000623547		0.16183	3.13351e-09
	0.16331	0.000623546		0.16183	5.5e-10
	0.16331	0.000623545		0.16183	5.5e-10
	0.16332	0.000623544		0.16183	5.5e-10
	0.16332	0.000623544		0.16183	5.5e-10
	0.16332	0.000623543		0.16183	5.5e-10
	0.16333	0.000623542		0.16183	5.5e-10
	0.16333	0.000623541		0.16183	5.5e-10
	0.16334	0.000623541		0.16183	5.5e-10
	0.16334	0.00062354		0.16183	5.5e-10
	0.16334	0.000623539		0.16183	5.5e-10
	0.16335	0.000623539		0.16183	5.5e-10
	0.16335	0.000623538		0.16183	5.5e-10
	0.16336	0.000623537		0.16183	5.5e-10
	0.16336	0.000623537		0.16183	5.5e-10
	0.16336	0.000623536		0.16183	5.5e-10
	0.16337	0.000623535		0.16183	5.5e-10
	0.16337	0.000623535		0.16183	5.5e-10
	0.16338	0.000623534		0.16183	5.5e-10
	0.16338	0.000623533		0.16184	5.5e-10
	0.16338	0.000623533		0.16184	5.5e-10
	0.16339	0.000623532		0.16185	5.5e-10
	0.16339	0.000623531		0.16185	5.5e-10
	0.1634	0.000623531		0.16186	5.5e-10
	0.1634	0.00062353		0.16187	9.35046e-10
	0.1634	0.000623529		0.16187	4.97286e-09
	0.16341	0.000623529		0.16188	4.17574e-08
	0.16341	0.000623528		0.16188	2.09394e-07
	0.16342	0.000623527		0.16189	7.14746e-07
	0.16342	0.000623527		0.16189	1.89847e-06
	0.16342	0.000623526		0.1619	4.03343e-06
	0.16343	0.000623525		0.1619	7.67169e-06
	0.16343	0.000623525		0.16191	1.13452e-05
	0.16344	0.000623524		0.16191	2.15056e-05
	0.16344	0.000623523		0.16191	1.94461e-05
	0.16344	0.000623523		0.16191	5.5e-10
	0.16345	0.000623522		0.16191	1.01326e-06
	0.16345	0.000623522		0.16191	5.5e-10
	0.16346	0.000623521		0.16191	5.57224e-08
	0.16346	0.00062352		0.16191	5.5e-10
	0.16346	0.00062352		0.16191	3.0551e-09
	0.16347	0.000623519		0.16191	5.5e-10
	0.16347	0.000623519		0.16191	5.5e-10
	0.16348	0.000623518		0.16191	5.5e-10
	0.16348	0.000623517		0.16191	5.5e-10
	0.16348	0.000623517		0.16191	5.5e-10
	0.16349	0.000623516		0.16191	5.5e-10
	0.16349	0.000623516		0.16191	5.5e-10
	0.1635	0.000623515		0.16191	5.5e-10
	0.1635	0.000623515		0.16191	5.5e-10
	0.1635	0.000623514		0.16191	5.5e-10
	0.16351	0.000623514		0.16191	5.5e-10
	0.16351	0.000623513		0.16191	5.5e-10
	0.16352	0.000623512		0.16191	5.5e-10
	0.16352	0.000623512		0.16191	5.5e-10
	0.16352	0.000623511		0.16191	5.5e-10
	0.16353	0.000623511		0.16192	5.5e-10
	0.16353	0.00062351		0.16192	5.5e-10
	0.16354	0.00062351		0.16192	5.5e-10
	0.16354	0.000623509		0.16192	5.5e-10
	0.16354	0.000623509		0.16193	5.5e-10
	0.16355	0.000623508		0.16193	5.5e-10
	0.16355	0.000623508		0.16194	5.5e-10
	0.16356	0.000623507		0.16195	5.5e-10
	0.16356	0.000623507		0.16196	9.17197e-10
	0.16356	0.000623506		0.16196	4.82763e-09
	0.16357	0.000623506		0.16197	4.06293e-08
	0.16357	0.000623505		0.16197	2.04237e-07
	0.16358	0.000623505		0.16197	6.98648e-07
	0.16358	0.000623504		0.16198	1.85909e-06
	0.16358	0.000623504		0.16198	3.95696e-06
	0.16359	0.000623503		0.16199	7.53482e-06
	0.16359	0.000623503		0.16199	1.11602e-05
	0.1636	0.000623502		0.162	2.11576e-05
	0.1636	0.000623502		0.162	1.90177e-05
	0.1636	0.000623501		0.162	5.5e-10
	0.16361	0.000623501		0.162	9.91423e-07
	0.16361	0.0006235		0.162	5.5e-10
	0.16362	0.0006235		0.162	5.45352e-08
	0.16362	0.000623499		0.162	5.5e-10
	0.16362	0.000623499		0.162	2.99016e-09
	0.16363	0.000623498		0.162	5.5e-10
	0.16363	0.000623498		0.162	5.5e-10
	0.16364	0.000623497		0.162	5.5e-10
	0.16364	0.000623497		0.162	5.5e-10
	0.16364	0.000623497		0.162	5.5e-10
	0.16365	0.000623496		0.162	5.5e-10
	0.16365	0.000623496		0.162	5.5e-10
	0.16366	0.000623495		0.162	5.5e-10
	0.16366	0.000623495		0.162	5.5e-10
	0.16366	0.000623494		0.162	5.5e-10
	0.16367	0.000623494		0.162	5.5e-10
	0.16367	0.000623494		0.162	5.5e-10
	0.16368	0.000623493		0.162	5.5e-10
	0.16368	0.000623493		0.162	5.5e-10
	0.16368	0.000623492		0.162	5.5e-10
	0.16369	0.000623492		0.162	5.5e-10
	0.16369	0.000623492		0.162	5.5e-10
	0.1637	0.000623491		0.16201	5.5e-10
	0.1637	0.000623491		0.16201	5.5e-10
	0.1637	0.00062349		0.16201	5.5e-10
	0.16371	0.00062349		0.16202	5.5e-10
	0.16371	0.00062349		0.16203	5.5e-10
	0.16372	0.000623489		0.16204	5.5e-10
	0.16372	0.000623489		0.16204	9.02204e-10
	0.16372	0.000623489		0.16205	4.70402e-09
	0.16373	0.000623488		0.16205	3.96412e-08
	0.16373	0.000623488		0.16206	1.9965e-07
	0.16374	0.000623487		0.16206	6.84182e-07
	0.16374	0.000623487		0.16207	1.82354e-06
	0.16374	0.000623487		0.16207	3.88704e-06
	0.16375	0.000623486		0.16207	7.40924e-06
	0.16375	0.000623486		0.16208	1.09877e-05
	0.16376	0.000623486		0.16208	2.08275e-05
	0.16376	0.000623485		0.16209	1.86477e-05
	0.16376	0.000623485		0.16209	5.5e-10
	0.16377	0.000623485		0.16209	9.71296e-07
	0.16377	0.000623484		0.16209	5.5e-10
	0.16378	0.000623484		0.16209	5.34413e-08
	0.16378	0.000623484		0.16209	5.5e-10
	0.16378	0.000623483		0.16209	2.93024e-09
	0.16379	0.000623483		0.16209	5.5e-10
	0.16379	0.000623483		0.16209	5.5e-10
	0.1638	0.000623483		0.16209	5.5e-10
	0.1638	0.000623482		0.16209	5.5e-10
	0.1638	0.000623482		0.16209	5.5e-10
	0.16381	0.000623482		0.16209	5.5e-10
	0.16381	0.000623481		0.16209	5.5e-10
	0.16382	0.000623481		0.16209	5.5e-10
	0.16382	0.000623481		0.16209	5.5e-10
	0.16382	0.00062348		0.16209	5.5e-10
	0.16383	0.00062348		0.16209	5.5e-10
	0.16383	0.00062348		0.16209	5.5e-10
	0.16384	0.00062348		0.16209	5.5e-10
	0.16384	0.000623479		0.16209	5.5e-10
	0.16384	0.000623479		0.16209	5.5e-10
	0.16385	0.000623479		0.16209	5.5e-10
	0.16385	0.000623479		0.16209	5.5e-10
	0.16386	0.000623478		0.16209	5.5e-10
	0.16386	0.000623478		0.1621	5.5e-10
	0.16386	0.000623478		0.1621	5.5e-10
	0.16387	0.000623478		0.16211	5.5e-10
	0.16387	0.000623477		0.16211	5.5e-10
	0.16388	0.000623477		0.16212	5.5e-10
	0.16388	0.000623477		0.16213	8.86784e-10
	0.16388	0.000623477		0.16214	4.58002e-09
	0.16389	0.000623476		0.16214	3.86993e-08
	0.16389	0.000623476		0.16214	1.95425e-07
	0.1639	0.000623476		0.16215	6.71147e-07
	0.1639	0.000623476		0.16215	1.79191e-06
	0.1639	0.000623476		0.16216	3.8258e-06
	0.16391	0.000623475		0.16216	7.29963e-06
	0.16391	0.000623475		0.16217	1.0839e-05
	0.16392	0.000623475		0.16217	2.05465e-05
	0.16392	0.000623475		0.16218	1.83102e-05
	0.16392	0.000623475		0.16218	5.5e-10
	0.16393	0.000623474		0.16218	9.54206e-07
	0.16393	0.000623474		0.16218	5.5e-10
	0.16394	0.000623474		0.16218	5.25107e-08
	0.16394	0.000623474		0.16218	5.5e-10
	0.16394	0.000623474		0.16218	2.87926e-09
	0.16395	0.000623473		0.16218	5.5e-10
	0.16395	0.000623473		0.16218	5.5e-10
	0.16396	0.000623473		0.16218	5.5e-10
	0.16396	0.000623473		0.16218	5.5e-10
	0.16396	0.000623473		0.16218	5.5e-10
	0.16397	0.000623473		0.16218	5.5e-10
	0.16397	0.000623473		0.16218	5.5e-10
	0.16398	0.000623472		0.16218	5.5e-10
	0.16398	0.000623472		0.16218	5.5e-10
	0.16398	0.000623472		0.16218	5.5e-10
	0.16399	0.000623472		0.16218	5.5e-10
	0.16399	0.000623472		0.16218	5.5e-10
	0.164	0.000623472		0.16218	5.5e-10
	0.164	0.000623472		0.16218	5.5e-10
	0.164	0.000623471		0.16218	5.5e-10
	0.16401	0.000623471		0.16218	5.5e-10
	0.16401	0.000623471		0.16218	5.5e-10
	0.16402	0.000623471		0.16218	5.5e-10
	0.16402	0.000623471		0.16218	5.5e-10
	0.16402	0.000623471		0.16219	5.5e-10
	0.16403	0.000623471		0.16219	5.5e-10
	0.16403	0.000623471		0.1622	5.5e-10
	0.16404	0.000623471		0.16221	5.5e-10
	0.16404	0.00062347		0.16222	8.75791e-10
	0.16404	0.00062347		0.16222	4.48839e-09
	0.16405	0.00062347		0.16223	3.79815e-08
	0.16405	0.00062347		0.16223	1.92082e-07
	0.16406	0.00062347		0.16224	6.60638e-07
	0.16406	0.00062347		0.16224	1.76588e-06
	0.16406	0.00062347		0.16224	3.77421e-06
	0.16407	0.00062347		0.16225	7.20477e-06
	0.16407	0.00062347		0.16225	1.07079e-05
	0.16408	0.00062347		0.16226	2.02919e-05
	0.16408	0.00062347		0.16226	1.80038e-05
	0.16408	0.00062347		0.16226	5.5e-10
	0.16409	0.00062347		0.16226	9.38843e-07
	0.16409	0.00062347		0.16226	5.5e-10
	0.1641	0.00062347		0.16226	5.16753e-08
	0.1641	0.000623469		0.16226	5.5e-10
	0.1641	0.000623469		0.16226	2.8336e-09
	0.16411	0.000623469		0.16226	5.5e-10
	0.16411	0.000623469		0.16226	5.5e-10
	0.16412	0.000623469		0.16226	5.5e-10
	0.16412	0.000623469		0.16226	5.5e-10
	0.16412	0.000623469		0.16226	5.5e-10
	0.16413	0.000623469		0.16226	5.5e-10
	0.16413	0.000623469		0.16226	5.5e-10
	0.16414	0.000623469		0.16226	5.5e-10
	0.16414	0.000623469		0.16226	5.5e-10
	0.16414	0.000623469		0.16226	5.5e-10
	0.16415	0.000623469		0.16226	5.5e-10
	0.16415	0.000623469		0.16226	5.5e-10
	0.16416	0.000623469		0.16226	5.5e-10
	0.16416	0.000623469		0.16226	5.5e-10
	0.16416	0.000623469		0.16226	5.5e-10
	0.16417	0.000623469		0.16226	5.5e-10
	0.16417	0.000623469		0.16227	5.5e-10
	0.16418	0.000623469		0.16227	5.5e-10
	0.16418	0.000623469		0.16227	5.5e-10
	0.16418	0.000623469		0.16228	5.5e-10
	0.16419	0.000623469		0.16228	5.5e-10
	0.16419	0.000623469		0.16229	5.5e-10
	0.1642	0.00062347		0.1623	5.5e-10
	0.1642	0.00062347		0.16231	8.63765e-10
	0.1642	0.00062347		0.16231	4.39081e-09
	0.16421	0.00062347		0.16231	3.71953e-08
	0.16421	0.00062347		0.16232	1.88457e-07
	0.16422	0.00062347		0.16232	6.49153e-07
	0.16422	0.00062347		0.16233	1.73768e-06
	0.16422	0.00062347		0.16233	3.71882e-06
	0.16423	0.00062347		0.16234	7.10588e-06
	0.16423	0.00062347		0.16234	1.05715e-05
	0.16424	0.00062347		0.16234	2.00336e-05
	0.16424	0.00062347		0.16235	1.77319e-05
	0.16424	0.00062347		0.16235	5.5e-10
	0.16425	0.00062347		0.16235	9.23975e-07
	0.16425	0.00062347		0.16235	5.5e-10
	0.16426	0.000623471		0.16235	5.08686e-08
	0.16426	0.000623471		0.16235	5.5e-10
	0.16426	0.000623471		0.16235	2.78948e-09
	0.16427	0.000623471		0.16235	5.5e-10
	0.16427	0.000623471		0.16235	5.5e-10
	0.16428	0.000623471		0.16235	5.5e-10
	0.16428	0.000623471		0.16235	5.5e-10
	0.16428	0.000623471		0.16235	5.5e-10
	0.16429	0.000623471		0.16235	5.5e-10
	0.16429	0.000623472		0.16235	5.5e-10
	0.1643	0.000623472		0.16235	5.5e-10
	0.1643	0.000623472		0.16235	5.5e-10
	0.1643	0.000623472		0.16235	5.5e-10
	0.16431	0.000623472		0.16235	5.5e-10
	0.16431	0.000623472		0.16235	5.5e-10
	0.16432	0.000623472		0.16235	5.5e-10
	0.16432	0.000623473		0.16235	5.5e-10
	0.16432	0.000623473		0.16235	5.5e-10
	0.16433	0.000623473		0.16235	5.5e-10
	0.16433	0.000623473		0.16235	5.5e-10
	0.16434	0.000623473		0.16236	5.5e-10
	0.16434	0.000623473		0.16236	5.5e-10
	0.16434	0.000623473		0.16236	5.5e-10
	0.16435	0.000623474		0.16237	5.5e-10
	0.16435	0.000623474		0.16237	5.5e-10
	0.16436	0.000623474		0.16238	5.5e-10
	0.16436	0.000623474		0.16239	8.50944e-10
	0.16436	0.000623474		0.1624	4.28789e-09
	0.16437	0.000623475		0.1624	3.64467e-08
	0.16437	0.000623475		0.16241	1.85184e-07
	0.16438	0.000623475		0.16241	6.39276e-07
	0.16438	0.000623475		0.16241	1.7139e-06
	0.16438	0.000623475		0.16242	3.67248e-06
	0.16439	0.000623476		0.16242	7.02187e-06
	0.16439	0.000623476		0.16243	1.04558e-05
	0.1644	0.000623476		0.16243	1.98103e-05
	0.1644	0.000623476		0.16244	1.74729e-05
	0.1644	0.000623476		0.16244	5.5e-10
	0.16441	0.000623477		0.16244	9.11106e-07
	0.16441	0.000623477		0.16244	5.5e-10
	0.16442	0.000623477		0.16244	5.01697e-08
	0.16442	0.000623477		0.16244	5.5e-10
	0.16442	0.000623478		0.16244	2.75133e-09
	0.16443	0.000623478		0.16244	5.5e-10
	0.16443	0.000623478		0.16244	5.5e-10
	0.16444	0.000623478		0.16244	5.5e-10
	0.16444	0.000623478		0.16244	5.5e-10
	0.16444	0.000623479		0.16244	5.5e-10
	0.16445	0.000623479		0.16244	5.5e-10
	0.16445	0.000623479		0.16244	5.5e-10
	0.16446	0.00062348		0.16244	5.5e-10
	0.16446	0.00062348		0.16244	5.5e-10
	0.16446	0.00062348		0.16244	5.5e-10
	0.16447	0.00062348		0.16244	5.5e-10
	0.16447	0.000623481		0.16244	5.5e-10
	0.16448	0.000623481		0.16244	5.5e-10
	0.16448	0.000623481		0.16244	5.5e-10
	0.16448	0.000623481		0.16244	5.5e-10
	0.16449	0.000623482		0.16244	5.5e-10
	0.16449	0.000623482		0.16244	5.5e-10
	0.1645	0.000623482		0.16244	5.5e-10
	0.1645	0.000623483		0.16245	5.5e-10
	0.1645	0.000623483		0.16245	5.5e-10
	0.16451	0.000623483		0.16245	5.5e-10
	0.16451	0.000623484		0.16246	5.5e-10
	0.16452	0.000623484		0.16247	5.5e-10
	0.16452	0.000623484		0.16248	8.40103e-10
	0.16452	0.000623484		0.16248	4.19987e-09
	0.16453	0.000623485		0.16249	3.57576e-08
	0.16453	0.000623485		0.16249	1.82046e-07
	0.16454	0.000623485		0.1625	6.29441e-07
	0.16454	0.000623486		0.1625	1.68978e-06
	0.16454	0.000623486		0.16251	3.62463e-06
	0.16455	0.000623486		0.16251	6.93567e-06
	0.16455	0.000623487		0.16251	1.03356e-05
	0.16456	0.000623487		0.16252	1.95797e-05
	0.16456	0.000623488		0.16252	1.72389e-05
	0.16456	0.000623488		0.16252	5.5e-10
	0.16457	0.000623488		0.16252	8.98257e-07
	0.16457	0.000623489		0.16252	5.5e-10
	0.16458	0.000623489		0.16252	4.94723e-08
	0.16458	0.000623489		0.16252	5.5e-10
	0.16458	0.00062349		0.16252	2.7132e-09
	0.16459	0.00062349		0.16252	5.5e-10
	0.16459	0.00062349		0.16252	5.5e-10
	0.1646	0.000623491		0.16252	5.5e-10
	0.1646	0.000623491		0.16252	5.5e-10
	0.1646	0.000623492		0.16252	5.5e-10
	0.16461	0.000623492		0.16252	5.5e-10
	0.16461	0.000623492		0.16252	5.5e-10
	0.16462	0.000623493		0.16252	5.5e-10
	0.16462	0.000623493		0.16252	5.5e-10
	0.16462	0.000623494		0.16252	5.5e-10
	0.16463	0.000623494		0.16252	5.5e-10
	0.16463	0.000623494		0.16252	5.5e-10
	0.16464	0.000623495		0.16252	5.5e-10
	0.16464	0.000623495		0.16252	5.5e-10
	0.16464	0.000623496		0.16252	5.5e-10
	0.16465	0.000623496		0.16253	5.5e-10
	0.16465	0.000623496		0.16253	5.5e-10
	0.16466	0.000623497		0.16253	5.5e-10
	0.16466	0.000623497		0.16253	5.5e-10
	0.16466	0.000623498		0.16254	5.5e-10
	0.16467	0.000623498		0.16254	5.5e-10
	0.16467	0.000623499		0.16255	5.5e-10
	0.16468	0.000623499		0.16256	5.5e-10
	0.16468	0.000623499		0.16257	8.28121e-10
	0.16468	0.0006235		0.16257	4.10482e-09
	0.16469	0.0006235		0.16258	3.50597e-08
	0.16469	0.000623501		0.16258	1.79001e-07
	0.1647	0.000623501		0.16258	6.20201e-07
	0.1647	0.000623502		0.16259	1.66757e-06
	0.1647	0.000623502		0.16259	3.5816e-06
	0.16471	0.000623503		0.1626	6.8583e-06
	0.16471	0.000623503		0.1626	1.02292e-05
	0.16472	0.000623504		0.16261	1.93774e-05
	0.16472	0.000623504		0.16261	1.70115e-05
	0.16472	0.000623505		0.16261	5.5e-10
	0.16473	0.000623505		0.16261	8.87038e-07
	0.16473	0.000623506		0.16261	5.5e-10
	0.16474	0.000623506		0.16261	4.88626e-08
	0.16474	0.000623507		0.16261	5.5e-10
	0.16474	0.000623507		0.16261	2.67996e-09
	0.16475	0.000623508		0.16261	5.5e-10
	0.16475	0.000623508		0.16261	5.5e-10
	0.16476	0.000623509		0.16261	5.5e-10
	0.16476	0.000623509		0.16261	5.5e-10
	0.16476	0.00062351		0.16261	5.5e-10
	0.16477	0.00062351		0.16261	5.5e-10
	0.16477	0.000623511		0.16261	5.5e-10
	0.16478	0.000623511		0.16261	5.5e-10
	0.16478	0.000623512		0.16261	5.5e-10
	0.16478	0.000623512		0.16261	5.5e-10
	0.16479	0.000623513		0.16261	5.5e-10
	0.16479	0.000623513		0.16261	5.5e-10
	0.1648	0.000623514		0.16261	5.5e-10
	0.1648	0.000623514		0.16261	5.5e-10
	0.1648	0.000623515		0.16261	5.5e-10
	0.16481	0.000623515		0.16261	5.5e-10
	0.16481	0.000623516		0.16261	5.5e-10
	0.16482	0.000623517		0.16262	5.5e-10
	0.16482	0.000623517		0.16262	5.5e-10
	0.16482	0.000623518		0.16262	5.5e-10
	0.16483	0.000623518		0.16263	5.5e-10
	0.16483	0.000623519		0.16264	5.5e-10
	0.16484	0.000623519		0.16264	5.5e-10
	0.16484	0.00062352		0.16265	8.17774e-10
	0.16484	0.000623521		0.16266	4.02202e-09
	0.16485	0.000623521		0.16266	3.44048e-08
	0.16485	0.000623522		0.16267	1.76025e-07
	0.16486	0.000623522		0.16267	6.10815e-07
	0.16486	0.000623523		0.16268	1.6446e-06
	0.16486	0.000623523		0.16268	3.53624e-06
	0.16487	0.000623524		0.16268	6.77728e-06
	0.16487	0.000623525		0.16269	1.01163e-05
	0.16488	0.000623525		0.16269	1.9164e-05
	0.16488	0.000623526		0.1627	1.68037e-05
	0.16488	0.000623526		0.1627	5.5e-10
	0.16489	0.000623527		0.1627	8.75583e-07
	0.16489	0.000623528		0.1627	5.5e-10
	0.1649	0.000623528		0.1627	4.82411e-08
	0.1649	0.000623529		0.1627	5.5e-10
	0.1649	0.00062353		0.1627	2.64598e-09
	0.16491	0.00062353		0.1627	5.5e-10
	0.16491	0.000623531		0.1627	5.5e-10
	0.16492	0.000623531		0.1627	5.5e-10
	0.16492	0.000623532		0.1627	5.5e-10
	0.16492	0.000623533		0.1627	5.5e-10
	0.16493	0.000623533		0.1627	5.5e-10
	0.16493	0.000623534		0.1627	5.5e-10
	0.16494	0.000623535		0.1627	5.5e-10
	0.16494	0.000623535		0.1627	5.5e-10
	0.16494	0.000623536		0.1627	5.5e-10
	0.16495	0.000623537		0.1627	5.5e-10
	0.16495	0.000623537		0.1627	5.5e-10
	0.16496	0.000623538		0.1627	5.5e-10
	0.16496	0.000623539		0.1627	5.5e-10
	0.16496	0.000623539		0.1627	5.5e-10
	0.16497	0.00062354		0.1627	5.5e-10
	0.16497	0.000623541		0.1627	5.5e-10
	0.16498	0.000623541		0.1627	5.5e-10
	0.16498	0.000623542		0.16271	5.5e-10
	0.16498	0.000623543		0.16271	5.5e-10
	0.16499	0.000623543		0.16272	5.5e-10
	0.16499	0.000623544		0.16272	5.5e-10
	0.165	0.000623545		0.16273	5.5e-10
	0.165	0.000623545		0.16274	8.07389e-10
	0.165	0.000623546		0.16274	3.93808e-09
	0.16501	0.000623547		0.16275	3.37969e-08
	0.16501	0.000623548		0.16275	1.73377e-07
	0.16502	0.000623548		0.16276	6.02822e-07
	0.16502	0.000623549		0.16276	1.62525e-06
	0.16502	0.00062355		0.16277	3.49818e-06
	0.16503	0.00062355		0.16277	6.70766e-06
	0.16503	0.000623551		0.16278	1.00194e-05
	0.16504	0.000623552		0.16278	1.89763e-05
	0.16504	0.000623553		0.16278	1.65974e-05
	0.16504	0.000623553		0.16278	5.5e-10
	0.16505	0.000623554		0.16278	8.65455e-07
	0.16505	0.000623555		0.16278	5.5e-10
	0.16506	0.000623556		0.16278	4.76904e-08
	0.16506	0.000623556		0.16278	5.5e-10
	0.16506	0.000623557		0.16278	2.61595e-09
	0.16507	0.000623558		0.16278	5.5e-10
	0.16507	0.000623559		0.16278	5.5e-10
	0.16508	0.000623559		0.16278	5.5e-10
	0.16508	0.00062356		0.16278	5.5e-10
	0.16508	0.000623561		0.16278	5.5e-10
	0.16509	0.000623562		0.16278	5.5e-10
	0.16509	0.000623562		0.16278	5.5e-10
	0.1651	0.000623563		0.16278	5.5e-10
	0.1651	0.000623564		0.16278	5.5e-10
	0.1651	0.000623565		0.16278	5.5e-10
	0.16511	0.000623566		0.16278	5.5e-10
	0.16511	0.000623566		0.16278	5.5e-10
	0.16512	0.000623567		0.16278	5.5e-10
	0.16512	0.000623568		0.16278	5.5e-10
	0.16512	0.000623569		0.16278	5.5e-10
	0.16513	0.00062357		0.16279	5.5e-10
	0.16513	0.00062357		0.16279	5.5e-10
	0.16514	0.000623571		0.16279	5.5e-10
	0.16514	0.000623572		0.16279	5.5e-10
	0.16514	0.000623573		0.1628	5.5e-10
	0.16515	0.000623574		0.1628	5.5e-10
	0.16515	0.000623574		0.16281	5.5e-10
	0.16516	0.000623575		0.16282	5.5e-10
	0.16516	0.000623576		0.16283	7.97765e-10
	0.16516	0.000623577		0.16283	3.86032e-09
	0.16517	0.000623578		0.16284	3.31821e-08
	0.16517	0.000623578		0.16284	1.70588e-07
	0.16518	0.000623579		0.16284	5.94016e-07
	0.16518	0.00062358		0.16285	1.60365e-06
	0.16518	0.000623581		0.16285	3.45537e-06
	0.16519	0.000623582		0.16286	6.63105e-06
	0.16519	0.000623583		0.16286	9.91217e-06
	0.1652	0.000623584		0.16287	1.87738e-05
	0.1652	0.000623584		0.16287	1.64068e-05
	0.1652	0.000623585		0.16287	5.5e-10
	0.16521	0.000623586		0.16287	8.54914e-07
	0.16521	0.000623587		0.16287	5.5e-10
	0.16522	0.000623588		0.16287	4.71187e-08
	0.16522	0.000623589		0.16287	5.5e-10
	0.16522	0.00062359		0.16287	2.58472e-09
	0.16523	0.00062359		0.16287	5.5e-10
	0.16523	0.000623591		0.16287	5.5e-10
	0.16524	0.000623592		0.16287	5.5e-10
	0.16524	0.000623593		0.16287	5.5e-10
	0.16524	0.000623594		0.16287	5.5e-10
	0.16525	0.000623595		0.16287	5.5e-10
	0.16525	0.000623596		0.16287	5.5e-10
	0.16526	0.000623597		0.16287	5.5e-10
	0.16526	0.000623598		0.16287	5.5e-10
	0.16526	0.000623598		0.16287	5.5e-10
	0.16527	0.000623599		0.16287	5.5e-10
	0.16527	0.0006236		0.16287	5.5e-10
	0.16528	0.000623601		0.16287	5.5e-10
	0.16528	0.000623602		0.16287	5.5e-10
	0.16528	0.000623603		0.16287	5.5e-10
	0.16529	0.000623604		0.16287	5.5e-10
	0.16529	0.000623605		0.16287	5.5e-10
	0.1653	0.000623606		0.16288	5.5e-10
	0.1653	0.000623607		0.16288	5.5e-10
	0.1653	0.000623608		0.16288	5.5e-10
	0.16531	0.000623609		0.16289	5.5e-10
	0.16531	0.000623609		0.1629	5.5e-10
	0.16532	0.00062361		0.16291	5.5e-10
	0.16532	0.000623611		0.16291	7.8785e-10
	0.16532	0.000623612		0.16292	3.78117e-09
	0.16533	0.000623613		0.16292	3.26095e-08
	0.16533	0.000623614		0.16293	1.68091e-07
	0.16534	0.000623615		0.16293	5.86459e-07
	0.16534	0.000623616		0.16294	1.5853e-06
	0.16534	0.000623617		0.16294	3.41908e-06
	0.16535	0.000623618		0.16294	6.56447e-06
	0.16535	0.000623619		0.16295	9.81902e-06
	0.16536	0.00062362		0.16295	1.85937e-05
	0.16536	0.000623621		0.16296	1.62148e-05
	0.16536	0.000623622		0.16296	5.5e-10
	0.16537	0.000623623		0.16296	8.45513e-07
	0.16537	0.000623624		0.16296	5.5e-10
	0.16538	0.000623625		0.16296	4.66072e-08
	0.16538	0.000623626		0.16296	5.5e-10
	0.16538	0.000623627		0.16296	2.55683e-09
	0.16539	0.000623628		0.16296	5.5e-10
	0.16539	0.000623629		0.16296	5.5e-10
	0.1654	0.00062363		0.16296	5.5e-10
	0.1654	0.000623631		0.16296	5.5e-10
	0.1654	0.000623632		0.16296	5.5e-10
	0.16541	0.000623633		0.16296	5.5e-10
	0.16541	0.000623634		0.16296	5.5e-10
	0.16542	0.000623635		0.16296	5.5e-10
	0.16542	0.000623636		0.16296	5.5e-10
	0.16542	0.000623637		0.16296	5.5e-10
	0.16543	0.000623638		0.16296	5.5e-10
	0.16543	0.000623639		0.16296	5.5e-10
	0.16544	0.00062364		0.16296	5.5e-10
	0.16544	0.000623641		0.16296	5.5e-10
	0.16544	0.000623642		0.16296	5.5e-10
	0.16545	0.000623643		0.16296	5.5e-10
	0.16545	0.000623644		0.16296	5.5e-10
	0.16546	0.000623645		0.16296	5.5e-10
	0.16546	0.000623646		0.16297	5.5e-10
	0.16546	0.000623647		0.16297	5.5e-10
	0.16547	0.000623648		0.16298	5.5e-10
	0.16547	0.000623649		0.16298	5.5e-10
	0.16548	0.00062365		0.16299	5.5e-10
	0.16548	0.000623651		0.163	7.79261e-10
	0.16548	0.000623652		0.16301	3.71192e-09
	0.16549	0.000623654		0.16301	3.20512e-08
	0.16549	0.000623655		0.16301	1.65521e-07
	0.1655	0.000623656		0.16302	5.7824e-07
	0.1655	0.000623657		0.16302	1.5649e-06
	0.1655	0.000623658		0.16303	3.37824e-06
	0.16551	0.000623659		0.16303	6.49081e-06
	0.16551	0.00062366		0.16304	9.7152e-06
	0.16552	0.000623661		0.16304	1.83975e-05
	0.16552	0.000623662		0.16305	1.60354e-05
	0.16552	0.000623663		0.16305	5.5e-10
	0.16553	0.000623664		0.16305	8.35563e-07
	0.16553	0.000623665		0.16305	5.5e-10
	0.16554	0.000623667		0.16305	4.60666e-08
	0.16554	0.000623668		0.16305	5.5e-10
	0.16554	0.000623669		0.16305	2.52727e-09
	0.16555	0.00062367		0.16305	5.5e-10
	0.16555	0.000623671		0.16305	5.5e-10
	0.16556	0.000623672		0.16305	5.5e-10
	0.16556	0.000623673		0.16305	5.5e-10
	0.16556	0.000623674		0.16305	5.5e-10
	0.16557	0.000623675		0.16305	5.5e-10
	0.16557	0.000623676		0.16305	5.5e-10
	0.16558	0.000623678		0.16305	5.5e-10
	0.16558	0.000623679		0.16305	5.5e-10
	0.16558	0.00062368		0.16305	5.5e-10
	0.16559	0.000623681		0.16305	5.5e-10
	0.16559	0.000623682		0.16305	5.5e-10
	0.1656	0.000623683		0.16305	5.5e-10
	0.1656	0.000623684		0.16305	5.5e-10
	0.1656	0.000623686		0.16305	5.5e-10
	0.16561	0.000623687		0.16305	5.5e-10
	0.16561	0.000623688		0.16305	5.5e-10
	0.16562	0.000623689		0.16305	5.5e-10
	0.16562	0.00062369		0.16305	5.5e-10
	0.16562	0.000623691		0.16306	5.5e-10
	0.16563	0.000623692		0.16306	5.5e-10
	0.16563	0.000623694		0.16307	5.5e-10
	0.16564	0.000623695		0.16308	5.5e-10
	0.16564	0.000623696		0.16309	7.69914e-10
	0.16564	0.000623697		0.16309	3.63669e-09
	0.16565	0.000623698		0.1631	3.14985e-08
	0.16565	0.0006237		0.1631	1.63095e-07
	0.16566	0.000623701		0.16311	5.7082e-07
	0.16566	0.000623702		0.16311	1.54677e-06
	0.16566	0.000623703		0.16311	3.34226e-06
	0.16567	0.000623704		0.16312	6.4249e-06
	0.16567	0.000623705		0.16312	9.62285e-06
	0.16568	0.000623707		0.16313	1.82208e-05
	0.16568	0.000623708		0.16313	1.58529e-05
	0.16568	0.000623709		0.16313	5.5e-10
	0.16569	0.00062371		0.16313	8.26637e-07
	0.16569	0.000623711		0.16313	5.5e-10
	0.1657	0.000623713		0.16313	4.55808e-08
	0.1657	0.000623714		0.16313	5.5e-10
	0.1657	0.000623715		0.16313	2.50078e-09
	0.16571	0.000623716		0.16313	5.5e-10
	0.16571	0.000623717		0.16313	5.5e-10
	0.16572	0.000623719		0.16313	5.5e-10
	0.16572	0.00062372		0.16313	5.5e-10
	0.16572	0.000623721		0.16313	5.5e-10
	0.16573	0.000623722		0.16313	5.5e-10
	0.16573	0.000623724		0.16313	5.5e-10
	0.16574	0.000623725		0.16313	5.5e-10
	0.16574	0.000623726		0.16313	5.5e-10
	0.16574	0.000623727		0.16313	5.5e-10
	0.16575	0.000623729		0.16313	5.5e-10
	0.16575	0.00062373		0.16313	5.5e-10
	0.16576	0.000623731		0.16313	5.5e-10
	0.16576	0.000623732		0.16313	5.5e-10
	0.16576	0.000623734		0.16313	5.5e-10
	0.16577	0.000623735		0.16313	5.5e-10
	0.16577	0.000623736		0.16314	5.5e-10
	0.16578	0.000623737		0.16314	5.5e-10
	0.16578	0.000623739		0.16314	5.5e-10
	0.16578	0.00062374		0.16315	5.5e-10
	0.16579	0.000623741		0.16315	5.5e-10
	0.16579	0.000623742		0.16316	5.5e-10
	0.1658	0.000623744		0.16317	5.5e-10
	0.1658	0.000623745		0.16318	7.61965e-10
	0.1658	0.000623746		0.16318	3.57185e-09
	0.16581	0.000623748		0.16318	3.09751e-08
	0.16581	0.000623749		0.16319	1.60672e-07
	0.16582	0.00062375		0.16319	5.63047e-07
	0.16582	0.000623751		0.1632	1.52734e-06
	0.16582	0.000623753		0.1632	3.30297e-06
	0.16583	0.000623754		0.16321	6.3534e-06
	0.16583	0.000623755		0.16321	9.52123e-06
	0.16584	0.000623757		0.16321	1.80276e-05
	0.16584	0.000623758		0.16322	1.56809e-05
	0.16584	0.000623759		0.16322	5.5e-10
	0.16585	0.000623761		0.16322	8.17073e-07
	0.16585	0.000623762		0.16322	5.5e-10
	0.16586	0.000623763		0.16322	4.50604e-08
	0.16586	0.000623765		0.16322	5.5e-10
	0.16586	0.000623766		0.16322	2.47228e-09
	0.16587	0.000623767		0.16322	5.5e-10
	0.16587	0.000623768		0.16322	5.5e-10
	0.16588	0.00062377		0.16322	5.5e-10
	0.16588	0.000623771		0.16322	5.5e-10
	0.16588	0.000623773		0.16322	5.5e-10
	0.16589	0.000623774		0.16322	5.5e-10
	0.16589	0.000623775		0.16322	5.5e-10
	0.1659	0.000623777		0.16322	5.5e-10
	0.1659	0.000623778		0.16322	5.5e-10
	0.1659	0.000623779		0.16322	5.5e-10
	0.16591	0.000623781		0.16322	5.5e-10
	0.16591	0.000623782		0.16322	5.5e-10
	0.16592	0.000623783		0.16322	5.5e-10
	0.16592	0.000623785		0.16322	5.5e-10
	0.16592	0.000623786		0.16322	5.5e-10
	0.16593	0.000623787		0.16322	5.5e-10
	0.16593	0.000623789		0.16322	5.5e-10
	0.16594	0.00062379		0.16323	5.5e-10
	0.16594	0.000623791		0.16323	5.5e-10
	0.16594	0.000623793		0.16323	5.5e-10
	0.16595	0.000623794		0.16324	5.5e-10
	0.16595	0.000623796		0.16324	5.5e-10
	0.16596	0.000623797		0.16325	5.5e-10
	0.16596	0.000623798		0.16326	7.53643e-10
	0.16596	0.0006238		0.16327	3.5039e-09
	0.16597	0.000623801		0.16327	3.04651e-08
	0.16597	0.000623803		0.16328	1.58395e-07
	0.16598	0.000623804		0.16328	5.55976e-07
	0.16598	0.000623805		0.16328	1.5098e-06
	0.16598	0.000623807		0.16329	3.26778e-06
	0.16599	0.000623808		0.16329	6.28839e-06
	0.16599	0.00062381		0.1633	9.42958e-06
	0.166	0.000623811		0.1633	1.78523e-05
	0.166	0.000623812		0.16331	1.55044e-05
	0.166	0.000623814		0.16331	5.5e-10
	0.16601	0.000623815		0.16331	8.08445e-07
	0.16601	0.000623817		0.16331	5.5e-10
	0.16602	0.000623818		0.16331	4.45907e-08
	0.16602	0.000623819		0.16331	5.5e-10
	0.16602	0.000623821		0.16331	2.44668e-09
	0.16603	0.000623822		0.16331	5.5e-10
	0.16603	0.000623824		0.16331	5.5e-10
	0.16604	0.000623825		0.16331	5.5e-10
	0.16604	0.000623827		0.16331	5.5e-10
	0.16604	0.000623828		0.16331	5.5e-10
	0.16605	0.000623829		0.16331	5.5e-10
	0.16605	0.000623831		0.16331	5.5e-10
	0.16606	0.000623832		0.16331	5.5e-10
	0.16606	0.000623834		0.16331	5.5e-10
	0.16606	0.000623835		0.16331	5.5e-10
	0.16607	0.000623837		0.16331	5.5e-10
	0.16607	0.000623838		0.16331	5.5e-10
	0.16608	0.00062384		0.16331	5.5e-10
	0.16608	0.000623841		0.16331	5.5e-10
	0.16608	0.000623843		0.16331	5.5e-10
	0.16609	0.000623844		0.16331	5.5e-10
	0.16609	0.000623845		0.16331	5.5e-10
	0.1661	0.000623847		0.16331	5.5e-10
	0.1661	0.000623848		0.16332	5.5e-10
	0.1661	0.00062385		0.16332	5.5e-10
	0.16611	0.000623851		0.16332	5.5e-10
	0.16611	0.000623853		0.16333	5.5e-10
	0.16612	0.000623854		0.16334	5.5e-10
	0.16612	0.000623856		0.16335	7.45731e-10
	0.16612	0.000623857		0.16335	3.43922e-09
	0.16613	0.000623859		0.16336	2.99444e-08
	0.16613	0.00062386		0.16336	1.55987e-07
	0.16614	0.000623862		0.16337	5.48244e-07
	0.16614	0.000623863		0.16337	1.49046e-06
	0.16614	0.000623865		0.16338	3.22854e-06
	0.16615	0.000623866		0.16338	6.21693e-06
	0.16615	0.000623868		0.16338	9.32769e-06
	0.16616	0.000623869		0.16339	1.76597e-05
	0.16616	0.000623871		0.16339	1.53378e-05
	0.16616	0.000623872		0.16339	5.5e-10
	0.16617	0.000623874		0.16339	7.99165e-07
	0.16617	0.000623875		0.16339	5.5e-10
	0.16618	0.000623877		0.16339	4.4085e-08
	0.16618	0.000623878		0.16339	5.5e-10
	0.16618	0.00062388		0.16339	2.41897e-09
	0.16619	0.000623882		0.16339	5.5e-10
	0.16619	0.000623883		0.16339	5.5e-10
	0.1662	0.000623885		0.16339	5.5e-10
	0.1662	0.000623886		0.16339	5.5e-10
	0.1662	0.000623888		0.16339	5.5e-10
	0.16621	0.000623889		0.16339	5.5e-10
	0.16621	0.000623891		0.16339	5.5e-10
	0.16622	0.000623892		0.16339	5.5e-10
	0.16622	0.000623894		0.16339	5.5e-10
	0.16622	0.000623895		0.16339	5.5e-10
	0.16623	0.000623897		0.16339	5.5e-10
	0.16623	0.000623899		0.16339	5.5e-10
	0.16624	0.0006239		0.16339	5.5e-10
	0.16624	0.000623902		0.16339	5.5e-10
	0.16624	0.000623903		0.16339	5.5e-10
	0.16625	0.000623905		0.1634	5.5e-10
	0.16625	0.000623906		0.1634	5.5e-10
	0.16626	0.000623908		0.1634	5.5e-10
	0.16626	0.000623909		0.1634	5.5e-10
	0.16626	0.000623911		0.16341	5.5e-10
	0.16627	0.000623913		0.16341	5.5e-10
	0.16627	0.000623914		0.16342	5.5e-10
	0.16628	0.000623916		0.16343	5.5e-10
	0.16628	0.000623917		0.16344	7.37784e-10
	0.16628	0.000623919		0.16344	3.37394e-09
	0.16629	0.000623921		0.16345	2.94422e-08
	0.16629	0.000623922		0.16345	1.53717e-07
	0.1663	0.000623924		0.16345	5.41092e-07
	0.1663	0.000623925		0.16346	1.47259e-06
	0.1663	0.000623927		0.16346	3.19262e-06
	0.16631	0.000623929		0.16347	6.15089e-06
	0.16631	0.00062393		0.16347	9.23469e-06
	0.16632	0.000623932		0.16348	1.74849e-05
	0.16632	0.000623933		0.16348	1.51668e-05
	0.16632	0.000623935		0.16348	5.5e-10
	0.16633	0.000623937		0.16348	7.90804e-07
	0.16633	0.000623938		0.16348	5.5e-10
	0.16634	0.00062394		0.16348	4.36296e-08
	0.16634	0.000623941		0.16348	5.5e-10
	0.16634	0.000623943		0.16348	2.39414e-09
	0.16635	0.000623945		0.16348	5.5e-10
	0.16635	0.000623946		0.16348	5.5e-10
	0.16636	0.000623948		0.16348	5.5e-10
	0.16636	0.00062395		0.16348	5.5e-10
	0.16636	0.000623951		0.16348	5.5e-10
	0.16637	0.000623953		0.16348	5.5e-10
	0.16637	0.000623955		0.16348	5.5e-10
	0.16638	0.000623956		0.16348	5.5e-10
	0.16638	0.000623958		0.16348	5.5e-10
	0.16638	0.000623959		0.16348	5.5e-10
	0.16639	0.000623961		0.16348	5.5e-10
	0.16639	0.000623963		0.16348	5.5e-10
	0.1664	0.000623964		0.16348	5.5e-10
	0.1664	0.000623966		0.16348	5.5e-10
	0.1664	0.000623968		0.16348	5.5e-10
	0.16641	0.000623969		0.16348	5.5e-10
	0.16641	0.000623971		0.16348	5.5e-10
	0.16642	0.000623973		0.16349	5.5e-10
	0.16642	0.000623974		0.16349	5.5e-10
	0.16642	0.000623976		0.16349	5.5e-10
	0.16643	0.000623978		0.1635	5.5e-10
	0.16643	0.000623979		0.16351	5.5e-10
	0.16644	0.000623981		0.16351	5.5e-10
	0.16644	0.000623983		0.16352	7.30426e-10
	0.16644	0.000623984		0.16353	3.31283e-09
	0.16645	0.000623986		0.16353	2.89504e-08
	0.16645	0.000623988		0.16354	1.5143e-07
	0.16646	0.00062399		0.16354	5.33733e-07
	0.16646	0.000623991		0.16355	1.45406e-06
	0.16646	0.000623993		0.16355	3.15465e-06
	0.16647	0.000623995		0.16355	6.0811e-06
	0.16647	0.000623996		0.16356	9.13436e-06
	0.16648	0.000623998		0.16356	1.72944e-05
	0.16648	0.000624		0.16357	1.50056e-05
	0.16648	0.000624001		0.16357	5.5e-10
	0.16649	0.000624003		0.16357	7.81812e-07
	0.16649	0.000624005		0.16357	5.5e-10
	0.1665	0.000624007		0.16357	4.31391e-08
	0.1665	0.000624008		0.16357	5.5e-10
	0.1665	0.00062401		0.16357	2.36726e-09
	0.16651	0.000624012		0.16357	5.5e-10
	0.16651	0.000624013		0.16357	5.5e-10
	0.16652	0.000624015		0.16357	5.5e-10
	0.16652	0.000624017		0.16357	5.5e-10
	0.16652	0.000624019		0.16357	5.5e-10
	0.16653	0.00062402		0.16357	5.5e-10
	0.16653	0.000624022		0.16357	5.5e-10
	0.16654	0.000624024		0.16357	5.5e-10
	0.16654	0.000624026		0.16357	5.5e-10
	0.16654	0.000624027		0.16357	5.5e-10
	0.16655	0.000624029		0.16357	5.5e-10
	0.16655	0.000624031		0.16357	5.5e-10
	0.16656	0.000624033		0.16357	5.5e-10
	0.16656	0.000624034		0.16357	5.5e-10
	0.16656	0.000624036		0.16357	5.5e-10
	0.16657	0.000624038		0.16357	5.5e-10
	0.16657	0.00062404		0.16357	5.5e-10
	0.16658	0.000624041		0.16357	5.5e-10
	0.16658	0.000624043		0.16358	5.5e-10
	0.16658	0.000624045		0.16358	5.5e-10
	0.16659	0.000624047		0.16359	5.5e-10
	0.16659	0.000624048		0.16359	5.5e-10
	0.1666	0.00062405		0.1636	5.5e-10
	0.1666	0.000624052		0.16361	7.22934e-10
	0.1666	0.000624054		0.16361	3.25086e-09
	0.16661	0.000624056		0.16362	2.84675e-08
	0.16661	0.000624057		0.16362	1.49228e-07
	0.16662	0.000624059		0.16363	5.2674e-07
	0.16662	0.000624061		0.16363	1.43648e-06
	0.16662	0.000624063		0.16364	3.11914e-06
	0.16663	0.000624065		0.16364	6.01577e-06
	0.16663	0.000624066		0.16365	9.0421e-06
	0.16664	0.000624068		0.16365	1.71222e-05
	0.16664	0.00062407		0.16365	1.4841e-05
	0.16664	0.000624072		0.16365	5.5e-10
	0.16665	0.000624073		0.16365	7.73773e-07
	0.16665	0.000624075		0.16365	5.5e-10
	0.16666	0.000624077		0.16365	4.2701e-08
	0.16666	0.000624079		0.16365	5.5e-10
	0.16666	0.000624081		0.16365	2.34338e-09
	0.16667	0.000624083		0.16365	5.5e-10
	0.16667	0.000624084		0.16365	5.5e-10
	0.16668	0.000624086		0.16365	5.5e-10
	0.16668	0.000624088		0.16365	5.5e-10
	0.16668	0.00062409		0.16365	5.5e-10
	0.16669	0.000624092		0.16365	5.5e-10
	0.16669	0.000624094		0.16365	5.5e-10
	0.1667	0.000624095		0.16365	5.5e-10
	0.1667	0.000624097		0.16365	5.5e-10
	0.1667	0.000624099		0.16365	5.5e-10
	0.16671	0.000624101		0.16365	5.5e-10
	0.16671	0.000624103		0.16365	5.5e-10
	0.16672	0.000624105		0.16365	5.5e-10
	0.16672	0.000624106		0.16365	5.5e-10
	0.16672	0.000624108		0.16365	5.5e-10
	0.16673	0.00062411		0.16366	5.5e-10
	0.16673	0.000624112		0.16366	5.5e-10
	0.16674	0.000624114		0.16366	5.5e-10
	0.16674	0.000624116		0.16366	5.5e-10
	0.16674	0.000624117		0.16367	5.5e-10
	0.16675	0.000624119		0.16367	5.5e-10
	0.16675	0.000624121		0.16368	5.5e-10
	0.16676	0.000624123		0.16369	5.5e-10
	0.16676	0.000624125		0.1637	7.15683e-10
	0.16676	0.000624127		0.1637	3.19203e-09
	0.16677	0.000624129		0.16371	2.79872e-08
	0.16677	0.00062413		0.16371	1.46998e-07
	0.16678	0.000624132		0.16371	5.19591e-07
	0.16678	0.000624134		0.16372	1.41853e-06
	0.16678	0.000624136		0.16372	3.0825e-06
	0.16679	0.000624138		0.16373	5.94858e-06
	0.16679	0.00062414		0.16373	8.94587e-06
	0.1668	0.000624142		0.16374	1.69416e-05
	0.1668	0.000624144		0.16374	1.46861e-05
	0.1668	0.000624146		0.16374	5.5e-10
	0.16681	0.000624147		0.16374	7.65125e-07
	0.16681	0.000624149		0.16374	5.5e-10
	0.16682	0.000624151		0.16374	4.22291e-08
	0.16682	0.000624153		0.16374	5.5e-10
	0.16682	0.000624155		0.16374	2.31747e-09
	0.16683	0.000624157		0.16374	5.5e-10
	0.16683	0.000624159		0.16374	5.5e-10
	0.16684	0.000624161		0.16374	5.5e-10
	0.16684	0.000624163		0.16374	5.5e-10
	0.16684	0.000624165		0.16374	5.5e-10
	0.16685	0.000624166		0.16374	5.5e-10
	0.16685	0.000624168		0.16374	5.5e-10
	0.16686	0.00062417		0.16374	5.5e-10
	0.16686	0.000624172		0.16374	5.5e-10
	0.16686	0.000624174		0.16374	5.5e-10
	0.16687	0.000624176		0.16374	5.5e-10
	0.16687	0.000624178		0.16374	5.5e-10
	0.16688	0.00062418		0.16374	5.5e-10
	0.16688	0.000624182		0.16374	5.5e-10
	0.16688	0.000624184		0.16374	5.5e-10
	0.16689	0.000624186		0.16374	5.5e-10
	0.16689	0.000624188		0.16374	5.5e-10
	0.1669	0.00062419		0.16375	5.5e-10
	0.1669	0.000624192		0.16375	5.5e-10
	0.1669	0.000624193		0.16375	5.5e-10
	0.16691	0.000624195		0.16376	5.5e-10
	0.16691	0.000624197		0.16377	5.5e-10
	0.16692	0.000624199		0.16378	5.5e-10
	0.16692	0.000624201		0.16378	7.08771e-10
	0.16692	0.000624203		0.16379	3.134e-09
	0.16693	0.000624205		0.16379	2.75397e-08
	0.16693	0.000624207		0.1638	1.44932e-07
	0.16694	0.000624209		0.1638	5.12935e-07
	0.16694	0.000624211		0.16381	1.40161e-06
	0.16694	0.000624213		0.16381	3.04793e-06
	0.16695	0.000624215		0.16381	5.88471e-06
	0.16695	0.000624217		0.16382	8.85487e-06
	0.16696	0.000624219		0.16382	1.67724e-05
	0.16696	0.000624221		0.16383	1.45321e-05
	0.16696	0.000624223		0.16383	5.5e-10
	0.16697	0.000624225		0.16383	7.57565e-07
	0.16697	0.000624227		0.16383	5.5e-10
	0.16698	0.000624229		0.16383	4.18156e-08
	0.16698	0.000624231		0.16383	5.5e-10
	0.16698	0.000624233		0.16383	2.29486e-09
	0.16699	0.000624235		0.16383	5.5e-10
	0.16699	0.000624237		0.16383	5.5e-10
	0.167	0.000624239		0.16383	5.5e-10
	0.167	0.000624241		0.16383	5.5e-10
	0.167	0.000624243		0.16383	5.5e-10
	0.16701	0.000624245		0.16383	5.5e-10
	0.16701	0.000624247		0.16383	5.5e-10
	0.16702	0.000624249		0.16383	5.5e-10
	0.16702	0.000624251		0.16383	5.5e-10
	0.16702	0.000624253		0.16383	5.5e-10
	0.16703	0.000624255		0.16383	5.5e-10
	0.16703	0.000624257		0.16383	5.5e-10
	0.16704	0.000624259		0.16383	5.5e-10
	0.16704	0.000624261		0.16383	5.5e-10
	0.16704	0.000624263		0.16383	5.5e-10
	0.16705	0.000624265		0.16383	5.5e-10
	0.16705	0.000624267		0.16383	5.5e-10
	0.16706	0.000624269		0.16383	5.5e-10
	0.16706	0.000624271		0.16384	5.5e-10
	0.16706	0.000624273		0.16384	5.5e-10
	0.16707	0.000624275		0.16385	5.5e-10
	0.16707	0.000624277		0.16385	5.5e-10
	0.16708	0.000624279		0.16386	5.5e-10
	0.16708	0.000624281		0.16387	7.03304e-10
	0.16708	0.000624283		0.16388	3.08634e-09
	0.16709	0.000624285		0.16388	2.7154e-08
	0.16709	0.000624287		0.16388	1.43099e-07
	0.1671	0.000624289		0.16389	5.07003e-07
	0.1671	0.000624291		0.16389	1.38642e-06
	0.1671	0.000624293		0.1639	3.01654e-06
	0.16711	0.000624295		0.1639	5.82584e-06
	0.16711	0.000624297		0.16391	8.77025e-06
	0.16712	0.000624299		0.16391	1.66132e-05
	0.16712	0.000624301		0.16392	1.43824e-05
	0.16712	0.000624304		0.16391	5.5e-10
	0.16713	0.000624306		0.16391	7.50285e-07
	0.16713	0.000624308		0.16391	5.5e-10
	0.16714	0.00062431		0.16391	4.14181e-08
	0.16714	0.000624312		0.16391	5.5e-10
	0.16714	0.000624314		0.16391	2.27315e-09
	0.16715	0.000624316		0.16391	5.5e-10
	0.16715	0.000624318		0.16391	5.5e-10
	0.16716	0.00062432		0.16391	5.5e-10
	0.16716	0.000624322		0.16391	5.5e-10
	0.16716	0.000624324		0.16391	5.5e-10
	0.16717	0.000624326		0.16391	5.5e-10
	0.16717	0.000624328		0.16391	5.5e-10
	0.16718	0.00062433		0.16391	5.5e-10
	0.16718	0.000624333		0.16391	5.5e-10
	0.16718	0.000624335		0.16391	5.5e-10
	0.16719	0.000624337		0.16391	5.5e-10
	0.16719	0.000624339		0.16391	5.5e-10
	0.1672	0.000624341		0.16391	5.5e-10
	0.1672	0.000624343		0.16392	5.5e-10
	0.1672	0.000624345		0.16392	5.5e-10
	0.16721	0.000624347		0.16392	5.5e-10
	0.16721	0.000624349		0.16392	5.5e-10
	0.16722	0.000624351		0.16392	5.5e-10
	0.16722	0.000624354		0.16392	5.5e-10
	0.16722	0.000624356		0.16393	5.5e-10
	0.16723	0.000624358		0.16393	5.5e-10
	0.16723	0.00062436		0.16394	5.5e-10
	0.16724	0.000624362		0.16395	5.5e-10
	0.16724	0.000624364		0.16396	6.97075e-10
	0.16724	0.000624366		0.16396	3.0346e-09
	0.16725	0.000624368		0.16397	2.67116e-08
	0.16725	0.00062437		0.16397	1.40991e-07
	0.16726	0.000624373		0.16398	5.00047e-07
	0.16726	0.000624375		0.16398	1.36876e-06
	0.16726	0.000624377		0.16398	2.98047e-06
	0.16727	0.000624379		0.16399	5.76067e-06
	0.16727	0.000624381		0.16399	8.67722e-06
	0.16728	0.000624383		0.164	1.64434e-05
	0.16728	0.000624385		0.164	1.42459e-05
	0.16728	0.000624388		0.164	5.5e-10
	0.16729	0.00062439		0.164	7.42641e-07
	0.16729	0.000624392		0.164	5.5e-10
	0.1673	0.000624394		0.164	4.10024e-08
	0.1673	0.000624396		0.164	5.5e-10
	0.1673	0.000624398		0.164	2.25042e-09
	0.16731	0.0006244		0.164	5.5e-10
	0.16731	0.000624403		0.164	5.5e-10
	0.16732	0.000624405		0.164	5.5e-10
	0.16732	0.000624407		0.164	5.5e-10
	0.16732	0.000624409		0.164	5.5e-10
	0.16733	0.000624411		0.164	5.5e-10
	0.16733	0.000624413		0.164	5.5e-10
	0.16734	0.000624415		0.164	5.5e-10
	0.16734	0.000624418		0.164	5.5e-10
	0.16734	0.00062442		0.164	5.5e-10
	0.16735	0.000624422		0.164	5.5e-10
	0.16735	0.000624424		0.164	5.5e-10
[truncated: 16,679 more rows]
