# Supplementary material for: An energy-free strategy to elevate anti-icing performance of superhydrophobic materials through interfacial airflow manipulation
Source: Nat Commun. 2024 Jan 26;15:777. doi: 10.1038/s41467-024-45078-5 (PMC10817900; doi:10.1038/s41467-024-45078-5)
Supplement: Supplementary file 9 — Source Data [file 41467_2024_45078_MOESM9_ESM.zip › original data of Figure 5(g).xlsx]

## Sheet: Sheet1
Plate	X direction position (m)	Collection efficiency-Droplet	A-30	X direction position (m)	Collection efficiency-Droplet
	0	0		0	0
	0.00123	0		0.00127	0
	0.00247	0		0.00254	0
	0.0037	0		0.00382	0
	0.00493	0		0.00509	0
	0.00617	0		0.00636	0
	0.0074	0		0.00763	0
	0.00863	0		0.0089	0
	0.00987	0		0.01018	0
	0.0111	0		0.01145	0
	0.01233	0		0.01272	0
	0.01357	0		0.01399	0
	0.0148	0		0.01527	0
	0.01603	0		0.01654	0
	0.01727	0		0.01781	0
	0.0185	0		0.01908	0
	0.01973	0		0.02035	0
	0.02097	0		0.02163	0
	0.0222	0		0.0229	0
	0.02343	0		0.02417	0
	0.02466	0		0.02544	0
	0.0259	0		0.02671	0
	0.02713	0		0.02799	0
	0.02836	0		0.02926	0
	0.0296	0		0.03053	0
	0.03083	0		0.0318	0
	0.03206	0		0.03308	0
	0.0333	0		0.03435	0
	0.03453	0		0.03562	0
	0.03576	0		0.03689	0
	0.037	0		0.03816	0.000248258
	0.03823	0		0.03944	0.000668918
	0.03946	0		0.04071	0.00107
	0.0407	0		0.04198	0.00146
	0.04193	0.000143838		0.04325	0.00183
	0.04316	0.000461931		0.04452	0.00218
	0.0444	0.000767173		0.0458	0.00252
	0.04563	0.00106		0.04707	0.00284
	0.04686	0.00134		0.04834	0.00314
	0.0481	0.00161		0.04961	0.00343
	0.04933	0.00186		0.05089	0.0037
	0.05056	0.0021		0.05216	0.00396
	0.0518	0.00233		0.05343	0.0042
	0.05303	0.00255		0.0547	0.00443
	0.05426	0.00276		0.05597	0.00465
	0.0555	0.00295		0.05725	0.00485
	0.05673	0.00314		0.05852	0.00504
	0.05796	0.00332		0.05979	0.00522
	0.0592	0.00348		0.06106	0.00539
	0.06043	0.00364		0.06233	0.00555
	0.06166	0.00379		0.06361	0.0057
	0.0629	0.00394		0.06488	0.00584
	0.06413	0.00407		0.06615	0.00597
	0.06536	0.0042		0.06742	0.00609
	0.0666	0.00432		0.0687	0.00621
	0.06783	0.00444		0.06997	0.00631
	0.06906	0.00455		0.07124	0.00641
	0.07029	0.00465		0.07251	0.00651
	0.07153	0.00475		0.07378	0.00659
	0.07276	0.00485		0.07506	0.00668
	0.07399	0.00494		0.07633	0.00675
	0.07523	0.00502		0.0776	0.00682
	0.07646	0.0051		0.07887	0.00689
	0.07769	0.00518		0.08014	0.00695
	0.07893	0.00526		0.08142	0.00701
	0.08016	0.00533		0.08269	0.00706
	0.08139	0.00539		0.08396	0.00711
	0.08263	0.00546		0.08523	0.00716
	0.08386	0.00552		0.08651	0.0072
	0.08509	0.00558		0.08778	0.00725
	0.08633	0.00563		0.08905	0.00728
	0.08756	0.00568		0.09032	0.00732
	0.08879	0.00573		0.09159	0.00735
	0.09003	0.00578		0.09287	0.00738
	0.09126	0.00583		0.09414	0.00741
	0.09249	0.00587		0.09541	0.00744
	0.09373	0.00592		0.09668	0.00746
	0.09496	0.00596		0.09795	0.00748
	0.09619	0.006		0.09923	0.0075
	0.09743	0.00604		0.1005	0.00752
	0.09866	0.00607		0.10177	0.00754
	0.09989	0.00611		0.10304	0.00756
	0.10113	0.00614		0.10432	0.00757
	0.10236	0.00617		0.10559	0.00759
	0.10359	0.0062		0.10686	0.0076
	0.10483	0.00623		0.10813	0.00761
	0.10606	0.00626		0.1094	0.00761
	0.10729	0.00629		0.11068	0.00761
	0.10853	0.00632		0.11195	0.00761
	0.10976	0.00634		0.11322	0.00762
	0.11099	0.00637		0.11449	0.00762
	0.11223	0.00639		0.11576	0.00763
	0.11346	0.00641		0.11704	0.00764
	0.11469	0.00644		0.11831	0.00765
	0.11592	0.00646		0.11958	0.00765
	0.11716	0.00648		0.12085	0.00766
	0.11839	0.0065		0.12212	0.00767
	0.11962	0.00652		0.1234	0.00767
	0.12086	0.00654		0.12467	0.00768
	0.12209	0.00655		0.12594	0.00768
	0.12332	0.00657		0.12721	0.00769
	0.12456	0.00659		0.12849	0.00769
	0.12579	0.0066		0.12976	0.0077
	0.12702	0.00662		0.13103	0.0077
	0.12826	0.00664		0.1323	0.00771
	0.12949	0.00665		0.13357	0.00771
	0.13072	0.00667		0.13485	0.00771
	0.13196	0.00668		0.13612	0.00771
	0.13319	0.00669		0.13739	0.00772
	0.13442	0.00671		0.13866	0.00772
	0.13566	0.00672		0.13993	0.00772
	0.13689	0.00673		0.14121	0.00772
	0.13812	0.00674		0.14248	0.00772
	0.13936	0.00676		0.14375	0.00772
	0.14059	0.00677		0.14502	0.00772
	0.14182	0.00678		0.1463	0.00772
	0.14306	0.00679		0.14757	0.00772
	0.14429	0.0068		0.14884	0.00772
	0.14552	0.00681		0.15011	0.00773
	0.14676	0.00682		0.15138	0.00773
	0.14799	0.00683		0.15266	0.00774
	0.14922	0.00684		0.15388	0.00775
	0.15046	0.00685		0.1549	0.00777
	0.15169	0.00685		0.15575	0.00779
	0.15292	0.00686		0.15646	0.0078
	0.1541	0.00687		0.15705	0.0078
	0.15509	0.00688		0.15754	0.0078
	0.15591	0.00688		0.15795	0.0078
	0.15659	0.00688		0.1583	0.0078
	0.15716	0.00689		0.15858	0.0078
	0.15764	0.00689		0.15882	0.00779
	0.15803	0.00689		0.15902	0.00779
	0.15836	0.00689		0.15918	0.00778
	0.15864	0.00689		0.15932	0.00777
	0.15887	0.00689		0.15943	0.00776
	0.15906	0.00689		0.15953	0.00775
	0.15922	0.0069		0.15961	0.00773
	0.15935	0.0069		0.15967	0.00772
	0.15946	0.0069		0.15973	0.0077
	0.15955	0.0069		0.15977	0.00769
	0.15963	0.0069		0.15981	0.00767
	0.15969	0.0069		0.15985	0.00766
	0.15974	0.0069		0.15987	0.00764
	0.15979	0.0069		0.15989	0.00763
	0.15983	0.0069		0.15991	0.00762
	0.15986	0.0069		0.15993	0.0076
	0.15988	0.0069		0.15994	0.00759
	0.1599	0.0069		0.15995	0.00758
	0.15992	0.0069		0.15996	0.00756
	0.15994	0.0069		0.15997	0.00755
	0.15995	0.0069		0.15997	0.00754
	0.15996	0.0069		0.15998	0.00753
	0.15997	0.0069		0.15998	0.00752
	0.15997	0.0069		0.15999	0.00751
	0.15998	0.0069		0.15999	0.0075
	0.15999	0.0069		0.15999	0.00749
	0.15999	0.0069		0.15999	0.00748
	0.15999	0.0069		0.16	0.00747
	0.16	0.0069		0.16	0.00747
	0.16	0.0069		0.16	0.00747
	0.16	0.0069		0.16	6.6466
	0.16	0.0069		0.16	13.2747
	0.16001	0.0069		0.16	13.2868
	0.16001	0.0069		0.16	13.3589
	0.16002	0.0069		0.16001	13.4932
	0.16002	0.0069		0.16001	13.7119
	0.16002	0.0069		0.16001	14.0293
	0.16003	0.0069		0.16002	14.4526
	0.16003	0.0069		0.16003	14.9583
	0.16004	0.0069		0.16003	15.5562
	0.16004	0.0069		0.16004	16.2034
	0.16004	0.0069		0.16005	16.7644
	0.16005	0.0069		0.16005	17.2665
	0.16005	0.0069		0.16006	17.7763
	0.16006	0.0069		0.16006	18.2807
	0.16006	0.0069		0.16007	18.7737
	0.16006	0.0069		0.16007	19.2915
	0.16007	0.0069		0.16007	19.6995
	0.16007	0.0069		0.16008	20.5167
	0.16008	0.0069		0.16008	19.7578
	0.16008	0.0069		0.16009	4.19955
	0.16008	0.0069		0.16009	0
	0.16009	0.0069		0.16009	0
	0.16009	0.0069		0.16009	0
	0.1601	0.0069		0.16009	0
	0.1601	0.0069		0.16009	0
	0.1601	0.0069		0.16009	0
	0.16011	0.0069		0.16009	0
	0.16011	0.0069		0.16009	0
	0.16012	0.0069		0.16009	0
	0.16012	0.0069		0.16009	0
	0.16012	0.0069		0.16009	0
	0.16013	0.0069		0.16009	0
	0.16013	0.0069		0.16009	0
	0.16014	0.0069		0.16009	0
	0.16014	0.0069		0.16009	0
	0.16014	0.0069		0.16009	0
	0.16015	0.0069		0.16009	0
	0.16015	0.0069		0.16009	0
	0.16016	0.0069		0.16009	0
	0.16016	0.0069		0.16009	0
	0.16016	0.0069		0.16009	9.76534e-06
	0.16017	0.0069		0.16009	9.78376e-06
	0.16017	0.0069		0.16009	9.78378e-06
	0.16018	0.0069		0.16009	9.78383e-06
	0.16018	0.0069		0.1601	1.14869e-05
	0.16018	0.0069		0.1601	1.31905e-05
	0.16019	0.0069		0.16011	2.24136e-05
	0.16019	0.0069		0.16011	3.1647e-05
	0.1602	0.0069		0.16012	9.02477e-05
	0.1602	0.0069		0.16013	0.00055912
	0.1602	0.0069		0.16013	0.00288
	0.16021	0.0069		0.16014	0.01104
	0.16021	0.0069		0.16014	0.03181
	0.16022	0.0069		0.16015	0.07445
	0.16022	0.0069		0.16015	0.14369
	0.16022	0.0069		0.16016	0.25794
	0.16023	0.0069		0.16016	0.39803
	0.16023	0.0069		0.16017	0.92401
	0.16024	0.0069		0.16017	2.61322
	0.16024	0.0069		0.16017	0
	0.16024	0.0069		0.16017	0
	0.16025	0.0069		0.16017	0
	0.16025	0.0069		0.16017	0
	0.16026	0.0069		0.16017	0
	0.16026	0.0069		0.16017	0
	0.16026	0.0069		0.16017	0
	0.16027	0.0069		0.16017	0
	0.16027	0.0069		0.16017	0
	0.16028	0.0069		0.16017	0
	0.16028	0.0069		0.16017	0
	0.16028	0.0069		0.16017	0
	0.16029	0.0069		0.16017	0
	0.16029	0.0069		0.16017	0
	0.1603	0.0069		0.16017	0
	0.1603	0.0069		0.16017	0
	0.1603	0.0069		0.16017	0
	0.16031	0.0069		0.16017	0
	0.16031	0.0069		0.16017	0
	0.16032	0.0069		0.16017	0
	0.16032	0.0069		0.16017	0
	0.16032	0.0069		0.16017	1.12595e-05
	0.16033	0.0069		0.16018	1.12462e-05
	0.16033	0.0069		0.16018	1.12462e-05
	0.16034	0.0069		0.16018	1.12462e-05
	0.16034	0.0069		0.16018	1.1542e-05
	0.16034	0.0069		0.16019	1.18378e-05
	0.16035	0.0069		0.16019	1.6905e-05
	0.16035	0.0069		0.1602	2.19734e-05
	0.16036	0.0069		0.16021	4.67853e-05
	0.16036	0.0069		0.16022	0.000279657
	0.16036	0.0069		0.16022	0.00168
	0.16037	0.0069		0.16023	0.00736
	0.16037	0.0069		0.16023	0.02352
	0.16038	0.0069		0.16023	0.0597
	0.16038	0.0069		0.16024	0.12333
	0.16038	0.0069		0.16024	0.22918
	0.16039	0.0069		0.16025	0.35395
	0.16039	0.0069		0.16025	0.67751
	0.1604	0.0069		0.16026	1.65122
	0.1604	0.0069		0.16026	0
	0.1604	0.0069		0.16026	0
	0.16041	0.0069		0.16026	0
	0.16041	0.0069		0.16026	0
	0.16042	0.0069		0.16026	0
	0.16042	0.0069		0.16026	0
	0.16042	0.0069		0.16026	0
	0.16043	0.0069		0.16026	0
	0.16043	0.0069		0.16026	0
	0.16044	0.0069		0.16026	0
	0.16044	0.0069		0.16026	0
	0.16044	0.0069		0.16026	0
	0.16045	0.0069		0.16026	0
	0.16045	0.0069		0.16026	0
	0.16046	0.0069		0.16026	0
	0.16046	0.0069		0.16026	0
	0.16046	0.0069		0.16026	0
	0.16047	0.0069		0.16026	0
	0.16047	0.0069		0.16026	0
	0.16048	0.0069		0.16026	0
	0.16048	0.0069		0.16026	0
	0.16048	0.0069		0.16026	1.1856e-05
	0.16049	0.0069		0.16026	1.18827e-05
	0.16049	0.0069		0.16026	1.18827e-05
	0.1605	0.0069		0.16027	1.18827e-05
	0.1605	0.0069		0.16027	1.18828e-05
	0.1605	0.0069		0.16027	1.18829e-05
	0.16051	0.0069		0.16028	1.5234e-05
	0.16051	0.0069		0.16029	1.85857e-05
	0.16052	0.0069		0.1603	3.39255e-05
	0.16052	0.0069		0.1603	0.000190243
	0.16052	0.0069		0.16031	0.00124
	0.16053	0.0069		0.16031	0.00583
	0.16053	0.0069		0.16032	0.01966
	0.16054	0.0069		0.16032	0.05191
	0.16054	0.0069		0.16033	0.11101
	0.16054	0.0069		0.16033	0.21033
	0.16055	0.0069		0.16033	0.33438
	0.16055	0.0069		0.16034	0.61666
	0.16056	0.0069		0.16034	1.28542
	0.16056	0.0069		0.16035	0
	0.16056	0.0069		0.16035	0
	0.16057	0.0069		0.16035	0
	0.16057	0.0069		0.16035	0
	0.16058	0.0069		0.16035	0
	0.16058	0.0069		0.16035	0
	0.16058	0.0069		0.16035	0
	0.16059	0.0069		0.16035	0
	0.16059	0.0069		0.16035	0
	0.1606	0.0069		0.16035	0
	0.1606	0.0069		0.16035	0
	0.1606	0.0069		0.16035	0
	0.16061	0.0069		0.16035	0
	0.16061	0.0069		0.16035	0
	0.16062	0.0069		0.16035	0
	0.16062	0.0069		0.16035	0
	0.16062	0.0069		0.16035	0
	0.16063	0.0069		0.16035	0
	0.16063	0.0069		0.16035	0
	0.16064	0.0069		0.16035	0
	0.16064	0.0069		0.16035	0
	0.16064	0.0069		0.16035	1.22389e-05
	0.16065	0.0069		0.16035	1.22288e-05
	0.16065	0.0069		0.16035	1.22288e-05
	0.16066	0.0069		0.16035	1.22288e-05
	0.16066	0.0069		0.16036	1.22288e-05
	0.16066	0.0069		0.16036	1.22289e-05
	0.16067	0.0069		0.16037	1.43398e-05
	0.16067	0.0069		0.16037	1.64511e-05
	0.16068	0.0069		0.16038	2.69261e-05
	0.16068	0.0069		0.16039	0.000139258
	0.16068	0.0069		0.1604	0.000955432
	0.16069	0.0069		0.1604	0.00474
	0.16069	0.0069		0.1604	0.01668
	0.1607	0.0069		0.16041	0.04554
	0.1607	0.0069		0.16041	0.10039
	0.1607	0.0069		0.16042	0.19426
	0.16071	0.0069		0.16042	0.31702
	0.16071	0.0069		0.16043	0.57044
	0.16072	0.0069		0.16043	1.06047
	0.16072	0.0069		0.16044	0
	0.16072	0.0069		0.16044	0
	0.16073	0.0069		0.16044	0
	0.16073	0.0069		0.16044	0
	0.16074	0.0069		0.16044	0
	0.16074	0.0069		0.16044	0
	0.16074	0.0069		0.16044	0
	0.16075	0.0069		0.16044	0
	0.16075	0.0069		0.16044	0
	0.16076	0.0069		0.16044	0
	0.16076	0.0069		0.16044	0
	0.16076	0.0069		0.16044	0
	0.16077	0.0069		0.16044	0
	0.16077	0.0069		0.16044	0
	0.16078	0.0069		0.16044	0
	0.16078	0.0069		0.16044	0
	0.16078	0.0069		0.16044	0
	0.16079	0.0069		0.16044	0
	0.16079	0.0069		0.16044	0
	0.1608	0.0069		0.16044	0
	0.1608	0.0069		0.16044	0
	0.1608	0.0069		0.16044	1.24039e-05
	0.16081	0.0069		0.16044	1.24363e-05
	0.16081	0.0069		0.16044	1.24363e-05
	0.16082	0.0069		0.16044	1.24363e-05
	0.16082	0.0069		0.16044	1.24364e-05
	0.16082	0.0069		0.16045	1.24364e-05
	0.16083	0.0069		0.16045	1.37168e-05
	0.16083	0.0069		0.16046	1.49975e-05
	0.16084	0.0069		0.16047	2.25993e-05
	0.16084	0.0069		0.16048	0.000106529
	0.16084	0.0069		0.16048	0.000755681
	0.16085	0.0069		0.16049	0.00391
	0.16085	0.0069		0.16049	0.01421
	0.16086	0.0069		0.1605	0.03996
	0.16086	0.0069		0.1605	0.09057
	0.16086	0.0069		0.1605	0.17898
	0.16087	0.0069		0.16051	0.29861
	0.16087	0.0069		0.16051	0.52897
	0.16088	0.0069		0.16052	0.90808
	0.16088	0.0069		0.16052	0
	0.16088	0.0069		0.16052	0
	0.16089	0.0069		0.16052	0
	0.16089	0.0069		0.16052	0
	0.1609	0.0069		0.16052	0
	0.1609	0.0069		0.16052	0
	0.1609	0.0069		0.16052	0
	0.16091	0.0069		0.16052	0
	0.16091	0.0069		0.16052	0
	0.16092	0.0069		0.16052	0
	0.16092	0.0069		0.16052	0
	0.16092	0.0069		0.16052	0
	0.16093	0.0069		0.16052	0
	0.16093	0.0069		0.16052	0
	0.16094	0.0069		0.16052	0
	0.16094	0.0069		0.16052	0
	0.16094	0.0069		0.16052	0
	0.16095	0.0069		0.16052	0
	0.16095	0.0069		0.16052	0
	0.16096	0.0069		0.16052	0
	0.16096	0.0069		0.16052	0
	0.16096	0.0069		0.16052	1.25822e-05
	0.16097	0.0069		0.16052	1.25769e-05
	0.16097	0.0069		0.16053	1.25769e-05
	0.16098	0.00691		0.16053	1.25769e-05
	0.16098	0.00691		0.16053	1.25769e-05
	0.16098	0.00691		0.16054	1.25769e-05
	0.16099	0.00691		0.16054	1.33468e-05
	0.16099	0.00691		0.16055	1.4117e-05
	0.161	0.00691		0.16056	2.00643e-05
	0.161	0.00691		0.16057	8.67929e-05
	0.161	0.00691		0.16057	0.000627699
	0.16101	0.00691		0.16057	0.00334
	0.16101	0.00691		0.16058	0.01247
	0.16102	0.00691		0.16058	0.03583
	0.16102	0.00691		0.16059	0.08293
	0.16102	0.00691		0.16059	0.1665
	0.16103	0.00691		0.1606	0.28206
	0.16103	0.00691		0.1606	0.49416
	0.16104	0.00691		0.1606	0.80863
	0.16104	0.00691		0.16061	0
	0.16104	0.00691		0.16061	0
	0.16105	0.00691		0.16061	0
	0.16105	0.00691		0.16061	0
	0.16106	0.00691		0.16061	0
	0.16106	0.00691		0.16061	0
	0.16106	0.00691		0.16061	0
	0.16107	0.00691		0.16061	0
	0.16107	0.00691		0.16061	0
	0.16108	0.00691		0.16061	0
	0.16108	0.00691		0.16061	0
	0.16108	0.00691		0.16061	0
	0.16109	0.00691		0.16061	0
	0.16109	0.00691		0.16061	0
	0.1611	0.00691		0.16061	0
	0.1611	0.00691		0.16061	0
	0.1611	0.00691		0.16061	0
	0.16111	0.00691		0.16061	0
	0.16111	0.00691		0.16061	0
	0.16112	0.00691		0.16061	0
	0.16112	0.00691		0.16061	0
	0.16112	0.00691		0.16061	1.26531e-05
	0.16113	0.00691		0.16061	1.2691e-05
	0.16113	0.00691		0.16061	1.2691e-05
	0.16114	0.00691		0.16062	1.2691e-05
	0.16114	0.00691		0.16062	1.2691e-05
	0.16114	0.00691		0.16062	1.2691e-05
	0.16115	0.00691		0.16063	1.31698e-05
	0.16115	0.00691		0.16063	1.36488e-05
	0.16116	0.00691		0.16064	1.86734e-05
	0.16116	0.00691		0.16065	7.56363e-05
	0.16116	0.00691		0.16066	0.000553976
	0.16117	0.00691		0.16066	0.00301
	0.16117	0.00691		0.16067	0.01142
	0.16118	0.00691		0.16067	0.03329
	0.16118	0.00691		0.16067	0.07803
	0.16118	0.00691		0.16068	0.15808
	0.16119	0.00691		0.16068	0.27012
	0.16119	0.00691		0.16069	0.46925
	0.1612	0.00691		0.16069	0.74472
	0.1612	0.00691		0.1607	0
	0.1612	0.00691		0.1607	0
	0.16121	0.00691		0.1607	0
	0.16121	0.00691		0.1607	0
	0.16122	0.00691		0.1607	0
	0.16122	0.00691		0.1607	0
	0.16122	0.00691		0.1607	0
	0.16123	0.00691		0.1607	0
	0.16123	0.00691		0.1607	0
	0.16124	0.00691		0.1607	0
	0.16124	0.00691		0.1607	0
	0.16124	0.00691		0.1607	0
	0.16125	0.00691		0.1607	0
	0.16125	0.00691		0.1607	0
	0.16126	0.00691		0.1607	0
	0.16126	0.00691		0.1607	0
	0.16126	0.00691		0.1607	0
	0.16127	0.00691		0.1607	0
	0.16127	0.00691		0.1607	0
	0.16128	0.00691		0.1607	0
	0.16128	0.00691		0.1607	0
	0.16128	0.00691		0.1607	1.27832e-05
	0.16129	0.00691		0.1607	1.27823e-05
	0.16129	0.00691		0.1607	1.27822e-05
	0.1613	0.00691		0.1607	1.27822e-05
	0.1613	0.00691		0.16071	1.27822e-05
	0.1613	0.00691		0.16071	1.27821e-05
	0.16131	0.00691		0.16071	1.30971e-05
	0.16131	0.00691		0.16072	1.34123e-05
	0.16132	0.00691		0.16073	1.79285e-05
	0.16132	0.00691		0.16074	6.93723e-05
	0.16132	0.00691		0.16074	0.000511496
	0.16133	0.00691		0.16075	0.00281
	0.16133	0.00691		0.16075	0.01078
	0.16134	0.00691		0.16076	0.03168
	0.16134	0.00691		0.16076	0.07479
	0.16134	0.00691		0.16077	0.15219
	0.16135	0.00691		0.16077	0.2613
	0.16135	0.00691		0.16077	0.4509
	0.16136	0.00691		0.16078	0.70085
	0.16136	0.00691		0.16078	0
	0.16136	0.00691		0.16078	0
	0.16137	0.00691		0.16078	0
	0.16137	0.00691		0.16078	0
	0.16138	0.00691		0.16078	0
	0.16138	0.00691		0.16078	0
	0.16138	0.00691		0.16078	0
	0.16139	0.00691		0.16078	0
	0.16139	0.00691		0.16078	0
	0.1614	0.00691		0.16078	0
	0.1614	0.00691		0.16078	0
	0.1614	0.00691		0.16078	0
	0.16141	0.00691		0.16078	0
	0.16141	0.00691		0.16078	0
	0.16142	0.00691		0.16078	0
	0.16142	0.00691		0.16078	0
	0.16142	0.00691		0.16078	0
	0.16143	0.00691		0.16078	0
	0.16143	0.00691		0.16078	0
	0.16144	0.00691		0.16078	0
	0.16144	0.00691		0.16078	0
	0.16144	0.00691		0.16078	1.28953e-05
	0.16145	0.00691		0.16079	1.28553e-05
	0.16145	0.00691		0.16079	1.28552e-05
	0.16146	0.00691		0.16079	1.28552e-05
	0.16146	0.00691		0.16079	1.28551e-05
	0.16146	0.00691		0.1608	1.2855e-05
	0.16147	0.00691		0.1608	1.30549e-05
	0.16147	0.00691		0.16081	1.32548e-05
	0.16148	0.00691		0.16082	1.74253e-05
	0.16148	0.00691		0.16083	6.50075e-05
	0.16148	0.00691		0.16083	0.000480689
	0.16149	0.00691		0.16084	0.00266
	0.16149	0.00691		0.16084	0.01028
	0.1615	0.00691		0.16084	0.03038
	0.1615	0.00691		0.16085	0.07209
	0.1615	0.00691		0.16085	0.14717
	0.16151	0.00691		0.16086	0.25356
	0.16151	0.00691		0.16086	0.43554
	0.16152	0.00691		0.16087	0.66791
	0.16152	0.00691		0.16087	0
	0.16152	0.00691		0.16087	0
	0.16153	0.00691		0.16087	0
	0.16153	0.00691		0.16087	0
	0.16154	0.00691		0.16087	0
	0.16154	0.00691		0.16087	0
	0.16154	0.00691		0.16087	0
	0.16155	0.00691		0.16087	0
	0.16155	0.00691		0.16087	0
	0.16156	0.00691		0.16087	0
	0.16156	0.00691		0.16087	0
	0.16156	0.00691		0.16087	0
	0.16157	0.00691		0.16087	0
	0.16157	0.00691		0.16087	0
	0.16158	0.00691		0.16087	0
	0.16158	0.00691		0.16087	0
	0.16158	0.00691		0.16087	0
	0.16159	0.00691		0.16087	0
	0.16159	0.00691		0.16087	0
	0.1616	0.00691		0.16087	0
	0.1616	0.00691		0.16087	0
	0.1616	0.00691		0.16087	1.29157e-05
	0.16161	0.00691		0.16087	1.29195e-05
	0.16161	0.00691		0.16087	1.29195e-05
	0.16162	0.00691		0.16088	1.29194e-05
	0.16162	0.00691		0.16088	1.29193e-05
	0.16162	0.00691		0.16088	1.29192e-05
	0.16163	0.00691		0.16089	1.30313e-05
	0.16163	0.00691		0.1609	1.31435e-05
	0.16164	0.00691		0.1609	1.70557e-05
	0.16164	0.00691		0.16091	6.17e-05
	0.16164	0.00691		0.16092	0.000457172
	0.16165	0.00691		0.16092	0.00255
	0.16165	0.00691		0.16093	0.0099
	0.16166	0.00691		0.16093	0.02936
	0.16166	0.00691		0.16094	0.06992
	0.16166	0.00691		0.16094	0.14306
	0.16167	0.00691		0.16094	0.24708
	0.16167	0.00691		0.16095	0.42295
	0.16168	0.00691		0.16095	0.6406
	0.16168	0.00691		0.16096	0.000841498
	0.16168	0.00691		0.16096	0
	0.16169	0.00691		0.16096	0
	0.16169	0.00691		0.16096	0
	0.1617	0.00691		0.16096	0
	0.1617	0.00691		0.16096	0
	0.1617	0.00691		0.16096	0
	0.16171	0.00691		0.16096	0
	0.16171	0.00691		0.16096	0
	0.16172	0.00691		0.16096	0
	0.16172	0.00691		0.16096	0
	0.16172	0.00691		0.16096	0
	0.16173	0.00691		0.16096	0
	0.16173	0.00691		0.16096	0
	0.16174	0.00691		0.16096	0
	0.16174	0.00691		0.16096	0
	0.16174	0.00691		0.16096	0
	0.16175	0.00691		0.16096	0
	0.16175	0.00691		0.16096	0
	0.16176	0.00691		0.16096	0
	0.16176	0.00691		0.16096	0
	0.16176	0.00691		0.16096	1.30057e-05
	0.16177	0.00691		0.16096	1.29702e-05
	0.16177	0.00691		0.16096	1.29701e-05
	0.16178	0.00691		0.16096	1.297e-05
	0.16178	0.00691		0.16097	1.29699e-05
	0.16178	0.00691		0.16097	1.29697e-05
	0.16179	0.00691		0.16098	1.30141e-05
	0.16179	0.00691		0.16098	1.30585e-05
	0.1618	0.00691		0.16099	1.6777e-05
	0.1618	0.00691		0.161	5.91537e-05
	0.1618	0.00691		0.161	0.000437932
	0.16181	0.00691		0.16101	0.00245
	0.16181	0.00691		0.16101	0.00955
	0.16182	0.00691		0.16102	0.02841
	0.16182	0.00691		0.16102	0.06784
	0.16182	0.00691		0.16103	0.13905
	0.16183	0.00691		0.16103	0.24063
	0.16183	0.00691		0.16104	0.41094
	0.16184	0.00691		0.16104	0.61711
	0.16184	0.00691		0.16104	0.0039
	0.16184	0.00691		0.16104	0
	0.16185	0.00691		0.16104	0
	0.16185	0.00691		0.16104	0
	0.16186	0.00691		0.16104	0
	0.16186	0.00691		0.16104	0
	0.16186	0.00691		0.16104	0
	0.16187	0.00691		0.16104	0
	0.16187	0.00691		0.16104	0
	0.16188	0.00691		0.16104	0
	0.16188	0.00691		0.16104	0
	0.16188	0.00691		0.16104	0
	0.16189	0.00691		0.16104	0
	0.16189	0.00691		0.16104	0
	0.1619	0.00691		0.16104	0
	0.1619	0.00691		0.16104	0
	0.1619	0.00691		0.16104	0
	0.16191	0.00691		0.16104	0
	0.16191	0.00691		0.16104	0
	0.16192	0.00691		0.16104	0
	0.16192	0.00691		0.16104	0
	0.16192	0.00691		0.16104	1.30076e-05
	0.16193	0.00691		0.16105	1.30164e-05
	0.16193	0.00691		0.16105	1.30163e-05
	0.16194	0.00691		0.16105	1.30161e-05
	0.16194	0.00691		0.16105	1.30159e-05
	0.16194	0.00691		0.16106	1.30158e-05
	0.16195	0.00691		0.16106	1.30156e-05
	0.16195	0.00691		0.16107	1.30154e-05
	0.16196	0.00691		0.16108	1.65549e-05
	0.16196	0.00691		0.16109	5.69623e-05
	0.16196	0.00691		0.16109	0.000421438
	0.16197	0.00691		0.1611	0.00237
	0.16197	0.00691		0.1611	0.00925
	0.16198	0.00691		0.1611	0.02759
	0.16198	0.00691		0.16111	0.06601
	0.16198	0.00691		0.16111	0.13548
	0.16199	0.00691		0.16112	0.23481
	0.16199	0.00691		0.16112	0.40025
	0.162	0.00691		0.16113	0.59554
	0.162	0.00691		0.16113	0.00612
	0.162	0.00691		0.16113	0
	0.16201	0.00691		0.16113	0
	0.16201	0.00691		0.16113	0
	0.16202	0.00691		0.16113	0
	0.16202	0.00691		0.16113	0
	0.16202	0.00691		0.16113	0
	0.16203	0.00691		0.16113	0
	0.16203	0.00691		0.16113	0
	0.16204	0.00691		0.16113	0
	0.16204	0.00691		0.16113	0
	0.16204	0.00691		0.16113	0
	0.16205	0.00691		0.16113	0
	0.16205	0.00691		0.16113	0
	0.16206	0.00691		0.16113	0
	0.16206	0.00691		0.16113	0
	0.16206	0.00691		0.16113	0
	0.16207	0.00691		0.16113	0
	0.16207	0.00691		0.16113	0
	0.16208	0.00691		0.16113	0
	0.16208	0.00691		0.16113	0
	0.16208	0.00691		0.16113	1.30829e-05
	0.16209	0.00691		0.16113	1.30519e-05
	0.16209	0.00691		0.16113	1.30518e-05
	0.1621	0.00691		0.16114	1.30516e-05
	0.1621	0.00691		0.16114	1.30514e-05
	0.1621	0.00691		0.16114	1.30511e-05
	0.16211	0.00691		0.16115	1.30509e-05
	0.16211	0.00691		0.16116	1.30507e-05
	0.16212	0.00691		0.16117	1.64152e-05
	0.16212	0.00691		0.16117	5.51867e-05
	0.16212	0.00691		0.16118	0.000406968
	0.16213	0.00691		0.16118	0.00229
	0.16213	0.00691		0.16119	0.00896
	0.16214	0.00691		0.16119	0.02676
	0.16214	0.00691		0.1612	0.06413
	0.16214	0.00691		0.1612	0.13177
	0.16215	0.00691		0.1612	0.22867
	0.16215	0.00691		0.16121	0.38933
	0.16216	0.00691		0.16121	0.5757
	0.16216	0.00691		0.16122	0.00859
	0.16216	0.00691		0.16122	0
	0.16217	0.00691		0.16122	0
	0.16217	0.00691		0.16122	0
	0.16218	0.00691		0.16122	0
	0.16218	0.00691		0.16122	0
	0.16218	0.00691		0.16122	0
	0.16219	0.00691		0.16122	0
	0.16219	0.00691		0.16122	0
	0.1622	0.00691		0.16122	0
	0.1622	0.00691		0.16122	0
	0.1622	0.00691		0.16122	0
	0.16221	0.00691		0.16122	0
	0.16221	0.00691		0.16122	0
	0.16222	0.00691		0.16122	0
	0.16222	0.00691		0.16122	0
	0.16222	0.00691		0.16122	0
	0.16223	0.00691		0.16122	0
	0.16223	0.00691		0.16122	0
	0.16224	0.00691		0.16122	0
	0.16224	0.00691		0.16122	0
	0.16224	0.00691		0.16122	1.30713e-05
	0.16225	0.00691		0.16122	1.30851e-05
	0.16225	0.00691		0.16122	1.3085e-05
	0.16226	0.00691		0.16122	1.30847e-05
	0.16226	0.00691		0.16123	1.30845e-05
	0.16226	0.00691		0.16123	1.30842e-05
	0.16227	0.00691		0.16124	1.30839e-05
	0.16227	0.00691		0.16124	1.30836e-05
	0.16228	0.00691		0.16125	1.62824e-05
	0.16228	0.00691		0.16126	5.35221e-05
	0.16228	0.00691		0.16127	0.000393653
	0.16229	0.00691		0.16127	0.00222
	0.16229	0.00691		0.16127	0.0087
	0.1623	0.00691		0.16128	0.026
	0.1623	0.00691		0.16128	0.06239
	0.1623	0.00691		0.16129	0.12832
	0.16231	0.00691		0.16129	0.22291
	0.16231	0.00691		0.1613	0.37918
	0.16232	0.00691		0.1613	0.5566
	0.16232	0.00691		0.16131	0.0103
	0.16232	0.00691		0.1613	0
	0.16233	0.00691		0.1613	0
	0.16233	0.00691		0.1613	0
	0.16234	0.00691		0.1613	0
	0.16234	0.00691		0.1613	0
	0.16234	0.00691		0.1613	0
	0.16235	0.00691		0.1613	0
	0.16235	0.00691		0.1613	0
	0.16236	0.00691		0.1613	0
	0.16236	0.00691		0.1613	0
	0.16236	0.00691		0.1613	0
	0.16237	0.00691		0.1613	0
	0.16237	0.00691		0.1613	0
	0.16238	0.00691		0.1613	0
	0.16238	0.00691		0.1613	0
	0.16238	0.00691		0.1613	0
	0.16239	0.00691		0.1613	0
	0.16239	0.00691		0.1613	0
	0.1624	0.00691		0.1613	0
	0.1624	0.00691		0.16131	0
	0.1624	0.00691		0.16131	1.3136e-05
	0.16241	0.00691		0.16131	1.31096e-05
	0.16241	0.00691		0.16131	1.31094e-05
	0.16242	0.00691		0.16131	1.31091e-05
	0.16242	0.00691		0.16131	1.31088e-05
	0.16242	0.00691		0.16132	1.31084e-05
	0.16243	0.00691		0.16132	1.3108e-05
	0.16243	0.00691		0.16133	1.31077e-05
	0.16244	0.00691		0.16134	1.61663e-05
	0.16244	0.00691		0.16135	5.20614e-05
	0.16244	0.00691		0.16135	0.000381044
	0.16245	0.00691		0.16136	0.00215
	0.16245	0.00691		0.16136	0.00842
	0.16246	0.00691		0.16137	0.0252
	0.16246	0.00691		0.16137	0.06055
	0.16246	0.00691		0.16137	0.12463
	0.16247	0.00691		0.16138	0.21674
	0.16247	0.00691		0.16138	0.36858
	0.16248	0.00691		0.16139	0.53863
	0.16248	0.00691		0.16139	0.0122
	0.16248	0.00691		0.16139	0
	0.16249	0.00691		0.16139	0
	0.16249	0.00691		0.16139	0
	0.1625	0.00691		0.16139	0
	0.1625	0.00691		0.16139	0
	0.1625	0.00691		0.16139	0
	0.16251	0.00691		0.16139	0
	0.16251	0.00691		0.16139	0
	0.16252	0.00691		0.16139	0
	0.16252	0.00691		0.16139	0
	0.16252	0.00691		0.16139	0
	0.16253	0.00691		0.16139	0
	0.16253	0.00691		0.16139	0
	0.16254	0.00691		0.16139	0
	0.16254	0.00691		0.16139	0
	0.16254	0.00691		0.16139	0
	0.16255	0.00691		0.16139	0
	0.16255	0.00691		0.16139	0
	0.16256	0.00691		0.16139	0
	0.16256	0.00691		0.16139	0
	0.16256	0.00691		0.16139	1.31149e-05
	0.16257	0.00691		0.16139	1.31335e-05
	0.16257	0.00691		0.1614	1.31333e-05
	0.16258	0.00691		0.1614	1.31329e-05
	0.16258	0.00691		0.1614	1.31326e-05
	0.16258	0.00691		0.16141	1.31321e-05
	0.16259	0.00691		0.16141	1.31317e-05
	0.16259	0.00691		0.16142	1.31312e-05
	0.1626	0.00691		0.16143	1.60473e-05
	0.1626	0.00691		0.16144	5.05993e-05
	0.1626	0.00691		0.16144	0.000368844
	0.16261	0.00691		0.16144	0.00208
	0.16261	0.00691		0.16145	0.00817
	0.16262	0.00691		0.16145	0.02446
	0.16262	0.00692		0.16146	0.05883
	0.16262	0.00692		0.16146	0.12119
	0.16263	0.00692		0.16147	0.21097
	0.16263	0.00692		0.16147	0.35876
	0.16264	0.00692		0.16147	0.52137
	0.16264	0.00692		0.16148	0.01334
	0.16264	0.00692		0.16148	0
	0.16265	0.00692		0.16148	0
	0.16265	0.00692		0.16148	0
	0.16266	0.00692		0.16148	0
	0.16266	0.00692		0.16148	0
	0.16266	0.00692		0.16148	0
	0.16267	0.00692		0.16148	0
	0.16267	0.00692		0.16148	0
	0.16268	0.00692		0.16148	0
	0.16268	0.00692		0.16148	0
	0.16268	0.00692		0.16148	0
	0.16269	0.00692		0.16148	0
	0.16269	0.00692		0.16148	0
	0.1627	0.00692		0.16148	0
	0.1627	0.00692		0.16148	0
	0.1627	0.00692		0.16148	0
	0.16271	0.00692		0.16148	0
	0.16271	0.00692		0.16148	0
	0.16272	0.00692		0.16148	0
	0.16272	0.00692		0.16148	0
	0.16272	0.00692		0.16148	1.31727e-05
	0.16273	0.00692		0.16148	1.31511e-05
	0.16273	0.00692		0.16148	1.31508e-05
	0.16274	0.00692		0.16149	1.31504e-05
	0.16274	0.00692		0.16149	1.31499e-05
	0.16274	0.00692		0.16149	1.31494e-05
	0.16275	0.00692		0.1615	1.31489e-05
	0.16275	0.00692		0.1615	1.31483e-05
	0.16276	0.00692		0.16151	1.59364e-05
	0.16276	0.00692		0.16152	4.92596e-05
	0.16276	0.00692		0.16153	0.000357013
	0.16277	0.00692		0.16153	0.00201
	0.16277	0.00692		0.16154	0.00791
	0.16278	0.00692		0.16154	0.0237
	0.16278	0.00692		0.16154	0.05705
	0.16278	0.00692		0.16155	0.11766
	0.16279	0.00692		0.16155	0.20506
	0.16279	0.00692		0.16156	0.34888
	0.1628	0.00692		0.16156	0.50566
	0.1628	0.00692		0.16157	0.01463
	0.1628	0.00692		0.16157	0
	0.16281	0.00692		0.16157	0
	0.16281	0.00692		0.16157	0
	0.16282	0.00692		0.16157	0
	0.16282	0.00692		0.16157	0
	0.16282	0.00692		0.16157	0
	0.16283	0.00692		0.16157	0
	0.16283	0.00692		0.16157	0
	0.16284	0.00692		0.16157	0
	0.16284	0.00692		0.16157	0
	0.16284	0.00692		0.16157	0
	0.16285	0.00692		0.16157	0
	0.16285	0.00692		0.16157	0
	0.16286	0.00692		0.16157	0
	0.16286	0.00692		0.16157	0
	0.16286	0.00692		0.16157	0
	0.16287	0.00692		0.16157	0
	0.16287	0.00692		0.16157	0
	0.16288	0.00692		0.16157	0
	0.16288	0.00692		0.16157	0
	0.16288	0.00692		0.16157	1.31473e-05
	0.16289	0.00692		0.16157	1.31707e-05
	0.16289	0.00692		0.16157	1.31704e-05
	0.1629	0.00692		0.16157	1.31699e-05
	0.1629	0.00692		0.16158	1.31694e-05
	0.1629	0.00692		0.16158	1.31688e-05
	0.16291	0.00692		0.16158	1.31681e-05
	0.16291	0.00692		0.16159	1.31675e-05
	0.16292	0.00692		0.1616	1.58253e-05
	0.16292	0.00692		0.16161	4.79174e-05
	0.16292	0.00692		0.16161	0.000345667
	0.16293	0.00692		0.16162	0.00195
	0.16293	0.00692		0.16162	0.00767
	0.16294	0.00692		0.16163	0.02301
	0.16294	0.00692		0.16163	0.05547
	0.16294	0.00692		0.16164	0.11453
	0.16295	0.00692		0.16164	0.19987
	0.16295	0.00692		0.16164	0.34029
	0.16296	0.00692		0.16165	0.49133
	0.16296	0.00692		0.16165	0.01522
	0.16296	0.00692		0.16165	0
	0.16297	0.00692		0.16165	0
	0.16297	0.00692		0.16165	0
	0.16298	0.00692		0.16165	0
	0.16298	0.00692		0.16165	0
	0.16298	0.00692		0.16165	0
	0.16299	0.00692		0.16165	0
	0.16299	0.00692		0.16165	0
	0.163	0.00692		0.16165	0
	0.163	0.00692		0.16165	0
	0.163	0.00692		0.16165	0
	0.16301	0.00692		0.16165	0
	0.16301	0.00692		0.16165	0
	0.16302	0.00692		0.16165	0
	0.16302	0.00692		0.16165	0
	0.16302	0.00692		0.16165	0
	0.16303	0.00692		0.16165	0
	0.16303	0.00692		0.16165	0
	0.16304	0.00692		0.16165	0
	0.16304	0.00692		0.16165	0
	0.16304	0.00692		0.16165	1.32032e-05
	0.16305	0.00692		0.16166	1.31867e-05
	0.16305	0.00692		0.16166	1.31862e-05
	0.16306	0.00692		0.16166	1.31857e-05
	0.16306	0.00692		0.16166	1.31851e-05
	0.16306	0.00692		0.16167	1.31844e-05
	0.16307	0.00692		0.16167	1.31836e-05
	0.16307	0.00692		0.16168	1.31828e-05
	0.16308	0.00692		0.16169	1.57189e-05
	0.16308	0.00692		0.1617	4.66662e-05
	0.16308	0.00692		0.1617	0.000334916
	0.16309	0.00692		0.16171	0.00189
	0.16309	0.00692		0.16171	0.00744
	0.1631	0.00692		0.16171	0.02236
	0.1631	0.00692		0.16172	0.05397
	0.1631	0.00692		0.16172	0.11159
	0.16311	0.00692		0.16173	0.19499
	0.16311	0.00692		0.16173	0.33227
	0.16312	0.00692		0.16174	0.47909
	0.16312	0.00692		0.16174	0.01605
	0.16312	0.00692		0.16174	0
	0.16313	0.00692		0.16174	0
	0.16313	0.00692		0.16174	0
	0.16314	0.00692		0.16174	0
	0.16314	0.00692		0.16174	0
	0.16314	0.00692		0.16174	0
	0.16315	0.00692		0.16174	0
	0.16315	0.00692		0.16174	0
	0.16316	0.00692		0.16174	0
	0.16316	0.00692		0.16174	0
	0.16316	0.00692		0.16174	0
	0.16317	0.00692		0.16174	0
	0.16317	0.00692		0.16174	0
	0.16318	0.00692		0.16174	0
	0.16318	0.00692		0.16174	0
	0.16318	0.00692		0.16174	0
	0.16319	0.00692		0.16174	0
	0.16319	0.00692		0.16174	0
	0.1632	0.00692		0.16174	0
	0.1632	0.00692		0.16174	0
	0.1632	0.00692		0.16174	1.3178e-05
	0.16321	0.00692		0.16174	1.32064e-05
	0.16321	0.00692		0.16174	1.3206e-05
	0.16322	0.00692		0.16175	1.32054e-05
	0.16322	0.00692		0.16175	1.32047e-05
	0.16322	0.00692		0.16175	1.32038e-05
	0.16323	0.00692		0.16176	1.32029e-05
	0.16323	0.00692		0.16177	1.3202e-05
	0.16324	0.00692		0.16177	1.56211e-05
	0.16324	0.00692		0.16178	4.54862e-05
	0.16324	0.00692		0.16179	0.000325192
	0.16325	0.00692		0.16179	0.00184
	0.16325	0.00692		0.1618	0.00725
	0.16326	0.00692		0.1618	0.0218
	0.16326	0.00692		0.16181	0.05272
	0.16326	0.00692		0.16181	0.10915
	0.16327	0.00692		0.16181	0.19098
	0.16327	0.00692		0.16182	0.32572
	0.16328	0.00692		0.16182	0.46834
	0.16328	0.00692		0.16183	0.01632
	0.16328	0.00692		0.16183	0
	0.16329	0.00692		0.16183	0
	0.16329	0.00692		0.16183	0
	0.1633	0.00692		0.16183	0
	0.1633	0.00692		0.16183	0
	0.1633	0.00692		0.16183	0
	0.16331	0.00692		0.16183	0
	0.16331	0.00692		0.16183	0
	0.16332	0.00692		0.16183	0
	0.16332	0.00692		0.16183	0
	0.16332	0.00692		0.16183	0
	0.16333	0.00692		0.16183	0
	0.16333	0.00692		0.16183	0
	0.16334	0.00692		0.16183	0
	0.16334	0.00692		0.16183	0
	0.16334	0.00692		0.16183	0
	0.16335	0.00692		0.16183	0
	0.16335	0.00692		0.16183	0
	0.16336	0.00692		0.16183	0
	0.16336	0.00692		0.16183	0
	0.16336	0.00692		0.16183	1.32351e-05
	0.16337	0.00692		0.16183	1.32233e-05
	0.16337	0.00692		0.16183	1.32227e-05
	0.16338	0.00692		0.16183	1.32221e-05
	0.16338	0.00692		0.16184	1.32212e-05
	0.16338	0.00692		0.16184	1.32203e-05
	0.16339	0.00692		0.16185	1.32193e-05
	0.16339	0.00692		0.16185	1.32182e-05
	0.1634	0.00692		0.16186	1.55303e-05
	0.1634	0.00692		0.16187	4.44121e-05
	0.1634	0.00692		0.16187	0.000316223
	0.16341	0.00692		0.16188	0.00179
	0.16341	0.00692		0.16188	0.00707
	0.16342	0.00692		0.16189	0.02129
	0.16342	0.00692		0.16189	0.05157
	0.16342	0.00692		0.1619	0.1069
	0.16343	0.00692		0.1619	0.18728
	0.16343	0.00692		0.16191	0.31966
	0.16344	0.00692		0.16191	0.45933
	0.16344	0.00692		0.16191	0.0169
	0.16344	0.00692		0.16191	0
	0.16345	0.00692		0.16191	0
	0.16345	0.00692		0.16191	0
	0.16346	0.00692		0.16191	0
	0.16346	0.00692		0.16191	0
	0.16346	0.00692		0.16191	0
	0.16347	0.00692		0.16191	0
	0.16347	0.00692		0.16191	0
	0.16348	0.00692		0.16191	0
	0.16348	0.00692		0.16191	0
	0.16348	0.00692		0.16191	0
	0.16349	0.00692		0.16191	0
	0.16349	0.00692		0.16191	0
	0.1635	0.00692		0.16191	0
	0.1635	0.00692		0.16191	0
	0.1635	0.00692		0.16191	0
	0.16351	0.00692		0.16191	0
	0.16351	0.00692		0.16191	0
	0.16352	0.00692		0.16191	0
	0.16352	0.00692		0.16191	0
	0.16352	0.00692		0.16191	1.3211e-05
	0.16353	0.00692		0.16192	1.32442e-05
	0.16353	0.00692		0.16192	1.32435e-05
	0.16354	0.00692		0.16192	1.32428e-05
	0.16354	0.00692		0.16192	1.32418e-05
	0.16354	0.00692		0.16193	1.32408e-05
	0.16355	0.00692		0.16193	1.32396e-05
	0.16355	0.00692		0.16194	1.32383e-05
	0.16356	0.00692		0.16195	1.54463e-05
	0.16356	0.00692		0.16196	4.33901e-05
	0.16356	0.00692		0.16196	0.000308052
	0.16357	0.00692		0.16197	0.00175
	0.16357	0.00692		0.16197	0.00691
	0.16358	0.00692		0.16197	0.02086
	0.16358	0.00692		0.16198	0.0506
	0.16358	0.00692		0.16198	0.10504
	0.16359	0.00692		0.16199	0.18424
	0.16359	0.00692		0.16199	0.31473
	0.1636	0.00692		0.162	0.45125
	0.1636	0.00692		0.162	0.017
	0.1636	0.00692		0.162	0
	0.16361	0.00692		0.162	0
	0.16361	0.00692		0.162	0
	0.16362	0.00692		0.162	0
	0.16362	0.00692		0.162	0
	0.16362	0.00692		0.162	0
	0.16363	0.00692		0.162	0
	0.16363	0.00692		0.162	0
	0.16364	0.00692		0.162	0
	0.16364	0.00692		0.162	0
	0.16364	0.00692		0.162	0
	0.16365	0.00692		0.162	0
	0.16365	0.00692		0.162	0
	0.16366	0.00692		0.162	0
	0.16366	0.00692		0.162	0
	0.16366	0.00692		0.162	0
	0.16367	0.00692		0.162	0
	0.16367	0.00692		0.162	0
	0.16368	0.00692		0.162	0
	0.16368	0.00692		0.162	0
	0.16368	0.00692		0.162	1.32693e-05
	0.16369	0.00692		0.162	1.32621e-05
	0.16369	0.00692		0.162	1.32614e-05
	0.1637	0.00692		0.16201	1.32605e-05
	0.1637	0.00692		0.16201	1.32595e-05
	0.1637	0.00692		0.16201	1.32582e-05
	0.16371	0.00692		0.16202	1.32569e-05
	0.16371	0.00692		0.16203	1.32555e-05
	0.16372	0.00692		0.16204	1.53758e-05
	0.16372	0.00692		0.16204	4.25194e-05
	0.16372	0.00692		0.16205	0.000300904
	0.16373	0.00692		0.16205	0.00171
	0.16373	0.00692		0.16206	0.00677
	0.16374	0.00692		0.16206	0.02047
	0.16374	0.00692		0.16207	0.04972
	0.16374	0.00692		0.16207	0.10333
	0.16375	0.00692		0.16207	0.18141
	0.16375	0.00692		0.16208	0.31005
	0.16376	0.00692		0.16208	0.44439
	0.16376	0.00692		0.16209	0.01743
	0.16376	0.00692		0.16209	0
	0.16377	0.00692		0.16209	0
	0.16377	0.00692		0.16209	0
	0.16378	0.00692		0.16209	0
	0.16378	0.00692		0.16209	0
	0.16378	0.00692		0.16209	0
	0.16379	0.00692		0.16209	0
	0.16379	0.00692		0.16209	0
	0.1638	0.00692		0.16209	0
	0.1638	0.00692		0.16209	0
	0.1638	0.00692		0.16209	0
	0.16381	0.00692		0.16209	0
	0.16381	0.00692		0.16209	0
	0.16382	0.00692		0.16209	0
	0.16382	0.00692		0.16209	0
	0.16382	0.00692		0.16209	0
	0.16383	0.00692		0.16209	0
	0.16383	0.00692		0.16209	0
	0.16384	0.00692		0.16209	0
	0.16384	0.00692		0.16209	0
	0.16384	0.00692		0.16209	1.32458e-05
	0.16385	0.00692		0.16209	1.32838e-05
	0.16385	0.00692		0.16209	1.32831e-05
	0.16386	0.00692		0.16209	1.32821e-05
	0.16386	0.00692		0.1621	1.32809e-05
	0.16386	0.00692		0.1621	1.32795e-05
	0.16387	0.00692		0.16211	1.3278e-05
	0.16387	0.00692		0.16211	1.32764e-05
	0.16388	0.00692		0.16212	1.53068e-05
	0.16388	0.00692		0.16213	4.16512e-05
	0.16388	0.00692		0.16214	0.000294097
	0.16389	0.00692		0.16214	0.00167
	0.16389	0.00692		0.16214	0.00664
	0.1639	0.00692		0.16215	0.02013
	0.1639	0.00692		0.16215	0.04896
	0.1639	0.00692		0.16216	0.10187
	0.16391	0.00692		0.16216	0.17903
	0.16391	0.00692		0.16217	0.30616
	0.16392	0.00692		0.16217	0.438
	0.16392	0.00692		0.16218	0.01743
	0.16392	0.00692		0.16218	0
	0.16393	0.00692		0.16218	0
	0.16393	0.00692		0.16218	0
	0.16394	0.00692		0.16218	0
	0.16394	0.00692		0.16218	0
	0.16394	0.00692		0.16218	0
	0.16395	0.00692		0.16218	0
	0.16395	0.00692		0.16218	0
	0.16396	0.00692		0.16218	0
	0.16396	0.00692		0.16218	0
	0.16396	0.00692		0.16218	0
	0.16397	0.00692		0.16218	0
	0.16397	0.00692		0.16218	0
	0.16398	0.00692		0.16218	0
	0.16398	0.00692		0.16218	0
	0.16398	0.00692		0.16218	0
	0.16399	0.00692		0.16218	0
	0.16399	0.00692		0.16218	0
	0.164	0.00692		0.16218	0
	0.164	0.00692		0.16218	0
	0.164	0.00693		0.16218	1.33063e-05
	0.16401	0.00693		0.16218	1.33042e-05
	0.16401	0.00693		0.16218	1.33033e-05
	0.16402	0.00693		0.16218	1.33023e-05
	0.16402	0.00693		0.16218	1.33009e-05
	0.16402	0.00693		0.16219	1.32994e-05
	0.16403	0.00693		0.16219	1.32977e-05
	0.16403	0.00693		0.1622	1.32959e-05
	0.16404	0.00693		0.16221	1.52625e-05
	0.16404	0.00693		0.16222	4.10242e-05
	0.16404	0.00693		0.16222	0.000289002
	0.16405	0.00693		0.16223	0.00165
	0.16405	0.00693		0.16223	0.00655
	0.16406	0.00693		0.16224	0.01985
	0.16406	0.00693		0.16224	0.04833
	0.16406	0.00693		0.16224	0.10064
	0.16407	0.00693		0.16225	0.17697
	0.16407	0.00693		0.16225	0.30271
	0.16408	0.00693		0.16226	0.4322
	0.16408	0.00693		0.16226	0.01738
	0.16408	0.00693		0.16226	0
	0.16409	0.00693		0.16226	0
	0.16409	0.00693		0.16226	0
	0.1641	0.00693		0.16226	0
	0.1641	0.00693		0.16226	0
	0.1641	0.00693		0.16226	0
	0.16411	0.00693		0.16226	0
	0.16411	0.00693		0.16226	0
	0.16412	0.00693		0.16226	0
	0.16412	0.00693		0.16226	0
	0.16412	0.00693		0.16226	0
	0.16413	0.00693		0.16226	0
	0.16413	0.00693		0.16226	0
	0.16414	0.00693		0.16226	0
	0.16414	0.00693		0.16226	0
	0.16414	0.00693		0.16226	0
	0.16415	0.00693		0.16226	0
	0.16415	0.00693		0.16226	0
	0.16416	0.00693		0.16226	0
	0.16416	0.00693		0.16226	0
	0.16416	0.00693		0.16226	1.3366e-05
	0.16417	0.00693		0.16226	1.3323e-05
	0.16417	0.00693		0.16227	1.3322e-05
	0.16418	0.00693		0.16227	1.33208e-05
	0.16418	0.00693		0.16227	1.33193e-05
	0.16418	0.00693		0.16228	1.33176e-05
	0.16419	0.00693		0.16228	1.33157e-05
	0.16419	0.00693		0.16229	1.33137e-05
	0.1642	0.00693		0.1623	1.52099e-05
	0.1642	0.00693		0.16231	4.03417e-05
	0.1642	0.00693		0.16231	0.000283366
	0.16421	0.00693		0.16231	0.00162
	0.16421	0.00693		0.16232	0.00644
	0.16422	0.00693		0.16232	0.01954
	0.16422	0.00693		0.16233	0.04764
	0.16422	0.00693		0.16233	0.0993
	0.16423	0.00693		0.16234	0.17477
	0.16423	0.00693		0.16234	0.2991
	0.16424	0.00693		0.16234	0.4271
	0.16424	0.00693		0.16235	0.01768
	0.16424	0.00693		0.16235	0
	0.16425	0.00693		0.16235	0
	0.16425	0.00693		0.16235	0
	0.16426	0.00693		0.16235	0
	0.16426	0.00693		0.16235	0
	0.16426	0.00693		0.16235	0
	0.16427	0.00693		0.16235	0
	0.16427	0.00693		0.16235	0
	0.16428	0.00693		0.16235	0
	0.16428	0.00693		0.16235	0
	0.16428	0.00693		0.16235	0
	0.16429	0.00693		0.16235	0
	0.16429	0.00693		0.16235	0
	0.1643	0.00693		0.16235	0
	0.1643	0.00693		0.16235	0
	0.1643	0.00693		0.16235	0
	0.16431	0.00693		0.16235	0
	0.16431	0.00693		0.16235	0
	0.16432	0.00693		0.16235	0
	0.16432	0.00693		0.16235	0
	0.16432	0.00693		0.16235	1.33429e-05
	0.16433	0.00693		0.16235	1.33455e-05
	0.16433	0.00693		0.16235	1.33444e-05
	0.16434	0.00693		0.16236	1.33431e-05
	0.16434	0.00693		0.16236	1.33415e-05
	0.16434	0.00693		0.16236	1.33396e-05
	0.16435	0.00693		0.16237	1.33375e-05
	0.16435	0.00693		0.16237	1.33352e-05
	0.16436	0.00693		0.16238	1.51565e-05
	0.16436	0.00693		0.16239	3.96263e-05
	0.16436	0.00693		0.1624	0.000277948
	0.16437	0.00693		0.1624	0.00159
	0.16437	0.00693		0.16241	0.00634
	0.16438	0.00693		0.16241	0.01929
	0.16438	0.00693		0.16241	0.04708
	0.16438	0.00693		0.16242	0.09822
	0.16439	0.00693		0.16242	0.17298
	0.16439	0.00693		0.16243	0.29614
	0.1644	0.00693		0.16243	0.42216
	0.1644	0.00693		0.16244	0.01759
	0.1644	0.00693		0.16244	0
	0.16441	0.00693		0.16244	0
	0.16441	0.00693		0.16244	0
	0.16442	0.00693		0.16244	0
	0.16442	0.00693		0.16244	0
	0.16442	0.00693		0.16244	0
	0.16443	0.00693		0.16244	0
	0.16443	0.00693		0.16244	0
	0.16444	0.00693		0.16244	0
	0.16444	0.00693		0.16244	0
	0.16444	0.00693		0.16244	0
	0.16445	0.00693		0.16244	0
	0.16445	0.00693		0.16244	0
	0.16446	0.00693		0.16244	0
	0.16446	0.00693		0.16244	0
	0.16446	0.00693		0.16244	0
	0.16447	0.00693		0.16244	0
	0.16447	0.00693		0.16244	0
	0.16448	0.00693		0.16244	0
	0.16448	0.00693		0.16244	0
	0.16448	0.00693		0.16244	1.34031e-05
	0.16449	0.00693		0.16244	1.33646e-05
	0.16449	0.00693		0.16244	1.33634e-05
	0.1645	0.00693		0.16244	1.3362e-05
	0.1645	0.00693		0.16245	1.33602e-05
	0.1645	0.00693		0.16245	1.33581e-05
	0.16451	0.00693		0.16245	1.33558e-05
	0.16451	0.00693		0.16246	1.33533e-05
	0.16452	0.00693		0.16247	1.51109e-05
	0.16452	0.00693		0.16248	3.90126e-05
	0.16452	0.00693		0.16248	0.000272994
	0.16453	0.00693		0.16249	0.00156
	0.16453	0.00693		0.16249	0.00625
	0.16454	0.00693		0.1625	0.01903
	0.16454	0.00693		0.1625	0.04649
	0.16454	0.00693		0.16251	0.09707
	0.16455	0.00693		0.16251	0.17108
	0.16455	0.00693		0.16251	0.29297
	0.16456	0.00693		0.16252	0.41774
	0.16456	0.00693		0.16252	0.01783
	0.16456	0.00693		0.16252	0
	0.16457	0.00693		0.16252	0
	0.16457	0.00693		0.16252	0
	0.16458	0.00693		0.16252	0
	0.16458	0.00693		0.16252	0
	0.16458	0.00693		0.16252	0
	0.16459	0.00693		0.16252	0
	0.16459	0.00693		0.16252	0
	0.1646	0.00693		0.16252	0
	0.1646	0.00693		0.16252	0
	0.1646	0.00693		0.16252	0
	0.16461	0.00693		0.16252	0
	0.16461	0.00693		0.16252	0
	0.16462	0.00693		0.16252	0
	0.16462	0.00693		0.16252	0
	0.16462	0.00693		0.16252	0
	0.16463	0.00693		0.16252	0
	0.16463	0.00693		0.16252	0
	0.16464	0.00693		0.16252	0
	0.16464	0.00693		0.16252	0
	0.16464	0.00693		0.16252	1.338e-05
	0.16465	0.00693		0.16253	1.33873e-05
	0.16465	0.00693		0.16253	1.3386e-05
	0.16466	0.00693		0.16253	1.33844e-05
	0.16466	0.00693		0.16253	1.33825e-05
	0.16466	0.00693		0.16254	1.33802e-05
	0.16467	0.00693		0.16254	1.33776e-05
	0.16467	0.00693		0.16255	1.33749e-05
	0.16468	0.00693		0.16256	1.50622e-05
	0.16468	0.00693		0.16257	3.83507e-05
	0.16468	0.00693		0.16257	0.00026795
	0.16469	0.00693		0.16258	0.00154
	0.16469	0.00693		0.16258	0.00616
	0.1647	0.00693		0.16258	0.01879
	0.1647	0.00693		0.16259	0.04597
	0.1647	0.00693		0.16259	0.09608
	0.16471	0.00693		0.1626	0.16945
	0.16471	0.00693		0.1626	0.29028
	0.16472	0.00693		0.16261	0.41332
	0.16472	0.00693		0.16261	0.01769
	0.16472	0.00693		0.16261	0
	0.16473	0.00693		0.16261	0
	0.16473	0.00693		0.16261	0
	0.16474	0.00693		0.16261	0
	0.16474	0.00693		0.16261	0
	0.16474	0.00693		0.16261	0
	0.16475	0.00693		0.16261	0
	0.16475	0.00693		0.16261	0
	0.16476	0.00693		0.16261	0
	0.16476	0.00693		0.16261	0
	0.16476	0.00693		0.16261	0
	0.16477	0.00693		0.16261	0
	0.16477	0.00693		0.16261	0
	0.16478	0.00693		0.16261	0
	0.16478	0.00693		0.16261	0
	0.16478	0.00693		0.16261	0
	0.16479	0.00693		0.16261	0
	0.16479	0.00693		0.16261	0
	0.1648	0.00693		0.16261	0
	0.1648	0.00693		0.16261	0
	0.1648	0.00693		0.16261	1.34402e-05
	0.16481	0.00693		0.16261	1.34065e-05
	0.16481	0.00693		0.16261	1.3405e-05
	0.16482	0.00693		0.16262	1.34033e-05
	0.16482	0.00693		0.16262	1.34011e-05
	0.16482	0.00693		0.16262	1.33987e-05
	0.16483	0.00693		0.16263	1.33959e-05
	0.16483	0.00693		0.16264	1.33928e-05
	0.16484	0.00693		0.16264	1.50191e-05
	0.16484	0.00693		0.16265	3.77705e-05
	0.16484	0.00693		0.16266	0.000263237
	0.16485	0.00693		0.16266	0.00151
	0.16485	0.00693		0.16267	0.00607
	0.16486	0.00693		0.16267	0.01854
	0.16486	0.00693		0.16268	0.04541
	0.16486	0.00693		0.16268	0.09499
	0.16487	0.00693		0.16268	0.16766
	0.16487	0.00693		0.16269	0.28733
	0.16488	0.00693		0.16269	0.40931
	0.16488	0.00693		0.1627	0.01788
	0.16488	0.00693		0.1627	0
	0.16489	0.00693		0.1627	0
	0.16489	0.00693		0.1627	0
	0.1649	0.00693		0.1627	0
	0.1649	0.00693		0.1627	0
	0.1649	0.00693		0.1627	0
	0.16491	0.00693		0.1627	0
	0.16491	0.00693		0.1627	0
	0.16492	0.00693		0.1627	0
	0.16492	0.00693		0.1627	0
	0.16492	0.00693		0.1627	0
	0.16493	0.00693		0.1627	0
	0.16493	0.00693		0.1627	0
	0.16494	0.00693		0.1627	0
	0.16494	0.00693		0.1627	0
	0.16494	0.00693		0.1627	0
	0.16495	0.00693		0.1627	0
	0.16495	0.00693		0.1627	0
	0.16496	0.00693		0.1627	0
	0.16496	0.00693		0.1627	0
	0.16496	0.00693		0.1627	1.34172e-05
	0.16497	0.00693		0.1627	1.34293e-05
	0.16497	0.00693		0.1627	1.34277e-05
	0.16498	0.00693		0.1627	1.34258e-05
	0.16498	0.00693		0.16271	1.34235e-05
	0.16498	0.00693		0.16271	1.34208e-05
	0.16499	0.00693		0.16272	1.34177e-05
	0.16499	0.00693		0.16272	1.34144e-05
	0.165	0.00693		0.16273	1.49796e-05
	0.165	0.00693		0.16274	3.71912e-05
	0.165	0.00693		0.16274	0.000258854
	0.16501	0.00693		0.16275	0.00149
	0.16501	0.00693		0.16275	0.00599
	0.16502	0.00693		0.16276	0.01833
	0.16502	0.00693		0.16276	0.04496
	0.16502	0.00693		0.16277	0.09412
	0.16503	0.00693		0.16277	0.1662
	0.16503	0.00693		0.16278	0.28489
	0.16504	0.00693		0.16278	0.40525
	0.16504	0.00693		0.16278	0.01771
	0.16504	0.00693		0.16278	0
	0.16505	0.00693		0.16278	0
	0.16505	0.00693		0.16278	0
	0.16506	0.00693		0.16278	0
	0.16506	0.00693		0.16278	0
	0.16506	0.00693		0.16278	0
	0.16507	0.00693		0.16278	0
	0.16507	0.00693		0.16278	0
	0.16508	0.00693		0.16278	0
	0.16508	0.00693		0.16278	0
	0.16508	0.00693		0.16278	0
	0.16509	0.00693		0.16278	0
	0.16509	0.00693		0.16278	0
	0.1651	0.00693		0.16278	0
	0.1651	0.00693		0.16278	0
	0.1651	0.00693		0.16278	0
	0.16511	0.00693		0.16278	0
	0.16511	0.00693		0.16278	0
	0.16512	0.00693		0.16278	0
	0.16512	0.00693		0.16278	0
	0.16512	0.00693		0.16278	1.34772e-05
	0.16513	0.00693		0.16279	1.34484e-05
	0.16513	0.00694		0.16279	1.34467e-05
	0.16514	0.00694		0.16279	1.34446e-05
	0.16514	0.00694		0.16279	1.34421e-05
	0.16514	0.00694		0.1628	1.34392e-05
	0.16515	0.00694		0.1628	1.34358e-05
	0.16515	0.00694		0.16281	1.34322e-05
	0.16516	0.00694		0.16282	1.49404e-05
	0.16516	0.00694		0.16283	3.66467e-05
	0.16516	0.00694		0.16283	0.00025442
	0.16517	0.00694		0.16284	0.00147
	0.16517	0.00694		0.16284	0.00591
	0.16518	0.00694		0.16284	0.0181
	0.16518	0.00694		0.16285	0.04443
	0.16518	0.00694		0.16285	0.09309
	0.16519	0.00694		0.16286	0.1645
	0.16519	0.00694		0.16286	0.28209
	0.1652	0.00694		0.16287	0.40149
	0.1652	0.00694		0.16287	0.01786
	0.1652	0.00694		0.16287	0
	0.16521	0.00694		0.16287	0
	0.16521	0.00694		0.16287	0
	0.16522	0.00694		0.16287	0
	0.16522	0.00694		0.16287	0
	0.16522	0.00694		0.16287	0
	0.16523	0.00694		0.16287	0
	0.16523	0.00694		0.16287	0
	0.16524	0.00694		0.16287	0
	0.16524	0.00694		0.16287	0
	0.16524	0.00694		0.16287	0
	0.16525	0.00694		0.16287	0
	0.16525	0.00694		0.16287	0
	0.16526	0.00694		0.16287	0
	0.16526	0.00694		0.16287	0
	0.16526	0.00694		0.16287	0
	0.16527	0.00694		0.16287	0
	0.16527	0.00694		0.16287	0
	0.16528	0.00694		0.16287	0
	0.16528	0.00694		0.16287	0
	0.16528	0.00694		0.16287	1.34541e-05
	0.16529	0.00694		0.16287	1.34711e-05
	0.16529	0.00694		0.16287	1.34693e-05
	0.1653	0.00694		0.16288	1.34671e-05
	0.1653	0.00694		0.16288	1.34643e-05
	0.1653	0.00694		0.16288	1.34611e-05
	0.16531	0.00694		0.16289	1.34575e-05
	0.16531	0.00694		0.1629	1.34536e-05
	0.16532	0.00694		0.16291	1.49031e-05
	0.16532	0.00694		0.16291	3.6098e-05
	0.16532	0.00694		0.16292	0.000250279
	0.16533	0.00694		0.16292	0.00145
	0.16533	0.00694		0.16293	0.00584
	0.16534	0.00694		0.16293	0.01791
	0.16534	0.00694		0.16294	0.044
	0.16534	0.00694		0.16294	0.09225
	0.16535	0.00694		0.16294	0.1631
	0.16535	0.00694		0.16295	0.27974
	0.16536	0.00694		0.16295	0.39762
	0.16536	0.00694		0.16296	0.01765
	0.16536	0.00694		0.16296	0
	0.16537	0.00694		0.16296	0
	0.16537	0.00694		0.16296	0
	0.16538	0.00694		0.16296	0
	0.16538	0.00694		0.16296	0
	0.16538	0.00694		0.16296	0
	0.16539	0.00694		0.16296	0
	0.16539	0.00694		0.16296	0
	0.1654	0.00694		0.16296	0
	0.1654	0.00694		0.16296	0
	0.1654	0.00694		0.16296	0
	0.16541	0.00694		0.16296	0
	0.16541	0.00694		0.16296	0
	0.16542	0.00694		0.16296	0
	0.16542	0.00694		0.16296	0
	0.16542	0.00694		0.16296	0
	0.16543	0.00694		0.16296	0
	0.16543	0.00694		0.16296	0
	0.16544	0.00694		0.16296	0
	0.16544	0.00694		0.16296	0
	0.16544	0.00694		0.16296	1.35143e-05
	0.16545	0.00694		0.16296	1.34902e-05
	0.16545	0.00694		0.16296	1.34882e-05
	0.16546	0.00694		0.16296	1.34858e-05
	0.16546	0.00694		0.16297	1.34828e-05
	0.16546	0.00694		0.16297	1.34794e-05
	0.16547	0.00694		0.16298	1.34755e-05
	0.16547	0.00694		0.16298	1.34712e-05
	0.16548	0.00694		0.16299	1.48697e-05
	0.16548	0.00694		0.163	3.56145e-05
	0.16548	0.00694		0.16301	0.000246274
	0.16549	0.00694		0.16301	0.00143
	0.16549	0.00694		0.16301	0.00576
	0.1655	0.00694		0.16302	0.01769
	0.1655	0.00694		0.16302	0.0435
	0.1655	0.00694		0.16303	0.09127
	0.16551	0.00694		0.16303	0.16146
	0.16551	0.00694		0.16304	0.27702
	0.16552	0.00694		0.16304	0.39401
	0.16552	0.00694		0.16305	0.01777
	0.16552	0.00694		0.16305	0
	0.16553	0.00694		0.16305	0
	0.16553	0.00694		0.16305	0
	0.16554	0.00694		0.16305	0
	0.16554	0.00694		0.16305	0
	0.16554	0.00694		0.16305	0
	0.16555	0.00694		0.16305	0
	0.16555	0.00694		0.16305	0
	0.16556	0.00694		0.16305	0
	0.16556	0.00694		0.16305	0
	0.16556	0.00694		0.16305	0
	0.16557	0.00694		0.16305	0
	0.16557	0.00694		0.16305	0
	0.16558	0.00694		0.16305	0
	0.16558	0.00694		0.16305	0
	0.16558	0.00694		0.16305	0
	0.16559	0.00694		0.16305	0
	0.16559	0.00694		0.16305	0
	0.1656	0.00694		0.16305	0
	0.1656	0.00694		0.16305	0
	0.1656	0.00694		0.16305	1.34911e-05
	0.16561	0.00694		0.16305	1.35128e-05
	0.16561	0.00694		0.16305	1.35107e-05
	0.16562	0.00694		0.16305	1.3508e-05
	0.16562	0.00694		0.16305	1.35049e-05
	0.16562	0.00694		0.16306	1.35011e-05
	0.16563	0.00694		0.16306	1.34969e-05
	0.16563	0.00694		0.16307	1.34923e-05
	0.16564	0.00694		0.16308	1.48349e-05
	0.16564	0.00694		0.16309	3.50906e-05
	0.16564	0.00694		0.16309	0.000242255
	0.16565	0.00694		0.1631	0.00141
	0.16565	0.00694		0.1631	0.00569
	0.16566	0.00694		0.16311	0.01749
	0.16566	0.00694		0.16311	0.04307
	0.16566	0.00694		0.16311	0.09043
	0.16567	0.00694		0.16312	0.16006
	0.16567	0.00694		0.16312	0.27468
	0.16568	0.00694		0.16313	0.39023
	0.16568	0.00694		0.16313	0.01754
	0.16568	0.00694		0.16313	0
	0.16569	0.00694		0.16313	0
	0.16569	0.00694		0.16313	0
	0.1657	0.00694		0.16313	0
	0.1657	0.00694		0.16313	0
	0.1657	0.00694		0.16313	0
	0.16571	0.00694		0.16313	0
	0.16571	0.00694		0.16313	0
	0.16572	0.00694		0.16313	0
	0.16572	0.00694		0.16313	0
	0.16572	0.00694		0.16313	0
	0.16573	0.00694		0.16313	0
	0.16573	0.00694		0.16313	0
	0.16574	0.00694		0.16313	0
	0.16574	0.00694		0.16313	0
	0.16574	0.00694		0.16313	0
	0.16575	0.00694		0.16313	0
	0.16575	0.00694		0.16313	0
	0.16576	0.00694		0.16313	0
	0.16576	0.00694		0.16313	0
	0.16576	0.00694		0.16313	1.35513e-05
	0.16577	0.00694		0.16313	1.35317e-05
	0.16577	0.00694		0.16314	1.35295e-05
	0.16578	0.00694		0.16314	1.35266e-05
	0.16578	0.00694		0.16314	1.35232e-05
	0.16578	0.00694		0.16315	1.35192e-05
	0.16579	0.00694		0.16315	1.35147e-05
	0.16579	0.00694		0.16316	1.35097e-05
	0.1658	0.00694		0.16317	1.48051e-05
	0.1658	0.00694		0.16318	3.46402e-05
	0.1658	0.00694		0.16318	0.000238511
	0.16581	0.00694		0.16318	0.00139
	0.16581	0.00694		0.16319	0.00562
	0.16582	0.00694		0.16319	0.01729
	0.16582	0.00694		0.1632	0.04259
	0.16582	0.00694		0.1632	0.08948
	0.16583	0.00694		0.16321	0.15846
	0.16583	0.00694		0.16321	0.272
	0.16584	0.00694		0.16321	0.38668
	0.16584	0.00694		0.16322	0.01762
	0.16584	0.00694		0.16322	0
	0.16585	0.00694		0.16322	0
	0.16585	0.00694		0.16322	0
	0.16586	0.00694		0.16322	0
	0.16586	0.00694		0.16322	0
	0.16586	0.00694		0.16322	0
	0.16587	0.00694		0.16322	0
	0.16587	0.00694		0.16322	0
	0.16588	0.00694		0.16322	0
	0.16588	0.00694		0.16322	0
	0.16588	0.00694		0.16322	0
	0.16589	0.00694		0.16322	0
	0.16589	0.00694		0.16322	0
	0.1659	0.00694		0.16322	0
	0.1659	0.00694		0.16322	0
	0.1659	0.00694		0.16322	0
	0.16591	0.00694		0.16322	0
	0.16591	0.00694		0.16322	0
	0.16592	0.00694		0.16322	0
	0.16592	0.00694		0.16322	0
	0.16592	0.00694		0.16322	1.35277e-05
	0.16593	0.00694		0.16322	1.35542e-05
	0.16593	0.00694		0.16322	1.35518e-05
	0.16594	0.00694		0.16323	1.35487e-05
	0.16594	0.00694		0.16323	1.35451e-05
	0.16594	0.00694		0.16323	1.35408e-05
	0.16595	0.00694		0.16324	1.35359e-05
	0.16595	0.00694		0.16324	1.35305e-05
	0.16596	0.00694		0.16325	1.4776e-05
	0.16596	0.00694		0.16326	3.41699e-05
	0.16596	0.00694		0.16327	0.000234822
	0.16597	0.00694		0.16327	0.00137
	0.16597	0.00694		0.16328	0.00555
	0.16598	0.00694		0.16328	0.0171
	0.16598	0.00694		0.16328	0.04217
	0.16598	0.00694		0.16329	0.08865
	0.16599	0.00694		0.16329	0.15707
	0.16599	0.00694		0.1633	0.26967
	0.166	0.00694		0.1633	0.38294
	0.166	0.00694		0.16331	0.01736
	0.166	0.00694		0.16331	0
	0.16601	0.00694		0.16331	0
	0.16601	0.00694		0.16331	0
	0.16602	0.00694		0.16331	0
	0.16602	0.00694		0.16331	0
	0.16602	0.00694		0.16331	0
	0.16603	0.00694		0.16331	0
	0.16603	0.00694		0.16331	0
	0.16604	0.00694		0.16331	0
	0.16604	0.00694		0.16331	0
	0.16604	0.00694		0.16331	0
	0.16605	0.00694		0.16331	0
	0.16605	0.00694		0.16331	0
	0.16606	0.00694		0.16331	0
	0.16606	0.00694		0.16331	0
	0.16606	0.00694		0.16331	0
	0.16607	0.00694		0.16331	0
	0.16607	0.00694		0.16331	0
	0.16608	0.00694		0.16331	0
	0.16608	0.00694		0.16331	0
	0.16608	0.00694		0.16331	1.35879e-05
	0.16609	0.00694		0.16331	1.35731e-05
	0.16609	0.00695		0.16331	1.35705e-05
	0.1661	0.00695		0.16331	1.35672e-05
	0.1661	0.00695		0.16332	1.35633e-05
	0.1661	0.00695		0.16332	1.35587e-05
	0.16611	0.00695		0.16332	1.35534e-05
	0.16611	0.00695		0.16333	1.35477e-05
	0.16612	0.00695		0.16334	1.47458e-05
	0.16612	0.00695		0.16335	3.37173e-05
	0.16612	0.00695		0.16335	0.000231069
	0.16613	0.00695		0.16336	0.00135
	0.16613	0.00695		0.16336	0.00548
	0.16614	0.00695		0.16337	0.01689
	0.16614	0.00695		0.16337	0.04169
	0.16614	0.00695		0.16338	0.0877
	0.16615	0.00695		0.16338	0.15546
	0.16615	0.00695		0.16338	0.26697
	0.16616	0.00695		0.16339	0.3794
	0.16616	0.00695		0.16339	0.01741
	0.16616	0.00695		0.16339	0
	0.16617	0.00695		0.16339	0
	0.16617	0.00695		0.16339	0
	0.16618	0.00695		0.16339	0
	0.16618	0.00695		0.16339	0
	0.16618	0.00695		0.16339	0
	0.16619	0.00695		0.16339	0
	0.16619	0.00695		0.16339	0
	0.1662	0.00695		0.16339	0
	0.1662	0.00695		0.16339	0
	0.1662	0.00695		0.16339	0
	0.16621	0.00695		0.16339	0
	0.16621	0.00695		0.16339	0
	0.16622	0.00695		0.16339	0
	0.16622	0.00695		0.16339	0
	0.16622	0.00695		0.16339	0
	0.16623	0.00695		0.16339	0
	0.16623	0.00695		0.16339	0
	0.16624	0.00695		0.16339	0
	0.16624	0.00695		0.16339	0
	0.16624	0.00695		0.16339	1.35641e-05
	0.16625	0.00695		0.1634	1.35956e-05
	0.16625	0.00695		0.1634	1.35928e-05
	0.16626	0.00695		0.1634	1.35893e-05
	0.16626	0.00695		0.1634	1.35851e-05
	0.16626	0.00695		0.16341	1.35801e-05
	0.16627	0.00695		0.16341	1.35745e-05
	0.16627	0.00695		0.16342	1.35683e-05
	0.16628	0.00695		0.16343	1.47188e-05
	0.16628	0.00695		0.16344	3.32663e-05
	0.16628	0.00695		0.16344	0.000227454
	0.16629	0.00695		0.16345	0.00133
	0.16629	0.00695		0.16345	0.00541
	0.1663	0.00695		0.16345	0.0167
	0.1663	0.00695		0.16346	0.04126
	0.1663	0.00695		0.16346	0.08685
	0.16631	0.00695		0.16347	0.15403
	0.16631	0.00695		0.16347	0.2646
	0.16632	0.00695		0.16348	0.37566
	0.16632	0.00695		0.16348	0.01712
	0.16632	0.00695		0.16348	0
	0.16633	0.00695		0.16348	0
	0.16633	0.00695		0.16348	0
	0.16634	0.00695		0.16348	0
	0.16634	0.00695		0.16348	0
	0.16634	0.00695		0.16348	0
	0.16635	0.00695		0.16348	0
	0.16635	0.00695		0.16348	0
	0.16636	0.00695		0.16348	0
	0.16636	0.00695		0.16348	0
	0.16636	0.00695		0.16348	0
	0.16637	0.00695		0.16348	0
	0.16637	0.00695		0.16348	0
	0.16638	0.00695		0.16348	0
	0.16638	0.00695		0.16348	0
	0.16638	0.00695		0.16348	0
	0.16639	0.00695		0.16348	0
	0.16639	0.00695		0.16348	0
	0.1664	0.00695		0.16348	0
	0.1664	0.00695		0.16348	0
	0.1664	0.00695		0.16348	1.36246e-05
	0.16641	0.00695		0.16348	1.36146e-05
	0.16641	0.00695		0.16348	1.36116e-05
	0.16642	0.00695		0.16349	1.36078e-05
	0.16642	0.00695		0.16349	1.36033e-05
	0.16642	0.00695		0.16349	1.3598e-05
	0.16643	0.00695		0.1635	1.3592e-05
	0.16643	0.00695		0.16351	1.35854e-05
	0.16644	0.00695		0.16351	1.46914e-05
	0.16644	0.00695		0.16352	3.28377e-05
	0.16644	0.00695		0.16353	0.000223885
	0.16645	0.00695		0.16353	0.00131
	0.16645	0.00695		0.16354	0.00534
	0.16646	0.00695		0.16354	0.0165
	0.16646	0.00695		0.16355	0.0408
	0.16646	0.00695		0.16355	0.08592
	0.16647	0.00695		0.16355	0.15244
	0.16647	0.00695		0.16356	0.26193
	0.16648	0.00695		0.16356	0.37217
	0.16648	0.00695		0.16357	0.01715
	0.16648	0.00695		0.16357	0
	0.16649	0.00695		0.16357	0
	0.16649	0.00695		0.16357	0
	0.1665	0.00695		0.16357	0
	0.1665	0.00695		0.16357	0
	0.1665	0.00695		0.16357	0
	0.16651	0.00695		0.16357	0
	0.16651	0.00695		0.16357	0
	0.16652	0.00695		0.16357	0
	0.16652	0.00695		0.16357	0
	0.16652	0.00695		0.16357	0
	0.16653	0.00695		0.16357	0
	0.16653	0.00695		0.16357	0
	0.16654	0.00695		0.16357	0
	0.16654	0.00695		0.16357	0
	0.16654	0.00695		0.16357	0
	0.16655	0.00695		0.16357	0
	0.16655	0.00695		0.16357	0
	0.16656	0.00695		0.16357	0
	0.16656	0.00695		0.16357	0
	0.16656	0.00695		0.16357	1.36007e-05
	0.16657	0.00695		0.16357	1.36373e-05
	0.16657	0.00695		0.16357	1.36341e-05
	0.16658	0.00695		0.16357	1.36301e-05
	0.16658	0.00695		0.16358	1.36253e-05
	0.16658	0.00695		0.16358	1.36196e-05
	0.16659	0.00695		0.16359	1.36132e-05
	0.16659	0.00695		0.16359	1.36061e-05
	0.1666	0.00695		0.1636	1.46669e-05
	0.1666	0.00695		0.16361	3.241e-05
	0.1666	0.00695		0.16361	0.00022041
	0.16661	0.00695		0.16362	0.00129
	0.16661	0.00695		0.16362	0.00527
	0.16662	0.00695		0.16363	0.01631
	0.16662	0.00695		0.16363	0.04037
	0.16662	0.00695		0.16364	0.08507
	0.16663	0.00695		0.16364	0.15102
	0.16663	0.00695		0.16365	0.25957
	0.16664	0.00695		0.16365	0.3685
	0.16664	0.00695		0.16365	0.01685
	0.16664	0.00695		0.16365	0
	0.16665	0.00695		0.16365	0
	0.16665	0.00695		0.16365	0
	0.16666	0.00695		0.16365	0
	0.16666	0.00695		0.16365	0
	0.16666	0.00695		0.16365	0
	0.16667	0.00695		0.16365	0
	0.16667	0.00695		0.16365	0
	0.16668	0.00695		0.16365	0
	0.16668	0.00695		0.16365	0
	0.16668	0.00695		0.16365	0
	0.16669	0.00695		0.16365	0
	0.16669	0.00695		0.16365	0
	0.1667	0.00695		0.16365	0
	0.1667	0.00695		0.16365	0
	0.1667	0.00695		0.16365	0
	0.16671	0.00695		0.16365	0
	0.16671	0.00695		0.16365	0
	0.16672	0.00695		0.16365	0
	0.16672	0.00695		0.16365	0
	0.16672	0.00695		0.16365	1.36635e-05
	0.16673	0.00695		0.16366	1.3658e-05
	0.16673	0.00695		0.16366	1.36546e-05
	0.16674	0.00695		0.16366	1.36504e-05
	0.16674	0.00695		0.16366	1.36452e-05
	0.16674	0.00695		0.16367	1.36391e-05
	0.16675	0.00695		0.16367	1.36318e-05
	0.16675	0.00695		0.16368	1.3624e-05
	0.16676	0.00695		0.16369	1.46426e-05
	0.16676	0.00695		0.1637	3.20077e-05
	0.16676	0.00695		0.1637	0.000217053
	0.16677	0.00695		0.16371	0.00128
	0.16677	0.00695		0.16371	0.00521
	0.16678	0.00695		0.16371	0.01612
	0.16678	0.00695		0.16372	0.03993
	0.16678	0.00695		0.16372	0.08418
	0.16679	0.00695		0.16373	0.1495
	0.16679	0.00695		0.16373	0.25702
	0.1668	0.00695		0.16374	0.36505
	0.1668	0.00695		0.16374	0.01676
	0.1668	0.00695		0.16374	0
	0.16681	0.00695		0.16374	0
	0.16681	0.00695		0.16374	0
	0.16682	0.00695		0.16374	0
	0.16682	0.00695		0.16374	0
	0.16682	0.00695		0.16374	0
	0.16683	0.00695		0.16374	0
	0.16683	0.00695		0.16374	0
	0.16684	0.00695		0.16374	0
	0.16684	0.00695		0.16374	0
	0.16684	0.00695		0.16374	0
	0.16685	0.00695		0.16374	0
	0.16685	0.00695		0.16374	0
	0.16686	0.00695		0.16374	0
	0.16686	0.00695		0.16374	0
	0.16686	0.00695		0.16374	0
	0.16687	0.00695		0.16374	0
	0.16687	0.00695		0.16374	0
	0.16688	0.00695		0.16374	0
	0.16688	0.00695		0.16374	0
	0.16688	0.00695		0.16374	1.37059e-05
	0.16689	0.00695		0.16374	1.36797e-05
	0.16689	0.00695		0.16374	1.3676e-05
	0.1669	0.00695		0.16375	1.36715e-05
	0.1669	0.00695		0.16375	1.3666e-05
	0.1669	0.00695		0.16375	1.36594e-05
	0.16691	0.00695		0.16376	1.36517e-05
	0.16691	0.00695		0.16377	1.36433e-05
	0.16692	0.00695		0.16378	1.46179e-05
	0.16692	0.00695		0.16378	3.15927e-05
	0.16692	0.00695		0.16379	0.000213677
	0.16693	0.00695		0.16379	0.00126
	0.16693	0.00695		0.1638	0.00514
	0.16694	0.00696		0.1638	0.01594
	0.16694	0.00696		0.16381	0.0395
	0.16694	0.00696		0.16381	0.08334
	0.16695	0.00696		0.16381	0.14808
	0.16695	0.00696		0.16382	0.25467
	0.16696	0.00696		0.16382	0.36158
	0.16696	0.00696		0.16383	0.01652
	0.16696	0.00696		0.16383	0
	0.16697	0.00696		0.16383	0
	0.16697	0.00696		0.16383	0
	0.16698	0.00696		0.16383	0
	0.16698	0.00696		0.16383	0
	0.16698	0.00696		0.16383	0
	0.16699	0.00696		0.16383	0
	0.16699	0.00696		0.16383	0
	0.167	0.00696		0.16383	0
	0.167	0.00696		0.16383	0
	0.167	0.00696		0.16383	0
	0.16701	0.00696		0.16383	0
	0.16701	0.00696		0.16383	0
	0.16702	0.00696		0.16383	0
	0.16702	0.00696		0.16383	0
	0.16702	0.00696		0.16383	0
	0.16703	0.00696		0.16383	0
	0.16703	0.00696		0.16383	0
	0.16704	0.00696		0.16383	0
	0.16704	0.00696		0.16383	0
	0.16704	0.00696		0.16383	1.37025e-05
	0.16705	0.00696		0.16383	1.37019e-05
	0.16705	0.00696		0.16383	1.3698e-05
	0.16706	0.00696		0.16383	1.36932e-05
	0.16706	0.00696		0.16384	1.36873e-05
	0.16706	0.00696		0.16384	1.36805e-05
	0.16707	0.00696		0.16385	1.36727e-05
	0.16707	0.00696		0.16385	1.36641e-05
	0.16708	0.00696		0.16386	1.46058e-05
	0.16708	0.00696		0.16387	3.12754e-05
	0.16708	0.00696		0.16388	0.000210966
	0.16709	0.00696		0.16388	0.00124
	0.16709	0.00696		0.16388	0.00509
	0.1671	0.00696		0.16389	0.01578
	0.1671	0.00696		0.16389	0.03913
	0.1671	0.00696		0.1639	0.08259
	0.16711	0.00696		0.1639	0.1468
	0.16711	0.00696		0.16391	0.25252
	0.16712	0.00696		0.16391	0.35822
	0.16712	0.00696		0.16392	0.01621
	0.16712	0.00696		0.16391	0
	0.16713	0.00696		0.16391	0
	0.16713	0.00696		0.16391	0
	0.16714	0.00696		0.16391	0
	0.16714	0.00696		0.16391	0
	0.16714	0.00696		0.16391	0
	0.16715	0.00696		0.16391	0
	0.16715	0.00696		0.16391	0
	0.16716	0.00696		0.16391	0
	0.16716	0.00696		0.16391	0
	0.16716	0.00696		0.16391	0
	0.16717	0.00696		0.16391	0
	0.16717	0.00696		0.16391	0
	0.16718	0.00696		0.16391	0
	0.16718	0.00696		0.16391	0
	0.16718	0.00696		0.16391	0
	0.16719	0.00696		0.16391	0
	0.16719	0.00696		0.16391	0
	0.1672	0.00696		0.16391	0
	0.1672	0.00696		0.16392	0
	0.1672	0.00696		0.16392	1.37648e-05
	0.16721	0.00696		0.16392	1.37224e-05
	0.16721	0.00696		0.16392	1.37183e-05
	0.16722	0.00696		0.16392	1.37132e-05
	0.16722	0.00696		0.16392	1.3707e-05
	0.16722	0.00696		0.16393	1.36997e-05
	0.16723	0.00696		0.16393	1.36914e-05
	0.16723	0.00696		0.16394	1.36822e-05
	0.16724	0.00696		0.16395	1.45858e-05
	0.16724	0.00696		0.16396	3.09155e-05
	0.16724	0.00696		0.16396	0.000207793
	0.16725	0.00696		0.16397	0.00123
	0.16725	0.00696		0.16397	0.00502
	0.16726	0.00696		0.16398	0.01559
	0.16726	0.00696		0.16398	0.03869
	0.16726	0.00696		0.16398	0.08171
	0.16727	0.00696		0.16399	0.14532
	0.16727	0.00696		0.16399	0.25009
	0.16728	0.00696		0.164	0.35517
	0.16728	0.00696		0.164	0.01621
	0.16728	0.00696		0.164	0
	0.16729	0.00696		0.164	0
	0.16729	0.00696		0.164	0
	0.1673	0.00696		0.164	0
	0.1673	0.00696		0.164	0
	0.1673	0.00696		0.164	0
	0.16731	0.00696		0.164	0
	0.16731	0.00696		0.164	0
	0.16732	0.00696		0.164	0
	0.16732	0.00696		0.164	0
	0.16732	0.00696		0.164	0
	0.16733	0.00696		0.164	0
	0.16733	0.00696		0.164	0
	0.16734	0.00696		0.164	0
	0.16734	0.00696		0.164	0
	0.16734	0.00696		0.164	0
	0.16735	0.00696		0.164	0
	0.16735	0.00696		0.164	0
[truncated: 16,679 more rows]
