# Supplementary material for: An energy-free strategy to elevate anti-icing performance of superhydrophobic materials through interfacial airflow manipulation
Source: Nat Commun. 2024 Jan 26;15:777. doi: 10.1038/s41467-024-45078-5 (PMC10817900; doi:10.1038/s41467-024-45078-5)
Supplement: Supplementary file 9 — Source Data [file 41467_2024_45078_MOESM9_ESM.zip › original data of Figure 6(a).xlsx]

## Sheet: Sheet1
Plate-Untreated	Icing Time (s)	Icing Mass (g)		Plate-Treated	Icing Time (s)	Icing Mass (g)		A-30-Untreated	Icing Time (s)	Icing Mass (g)		A-30-Treated	Icing Time (s)	Icing Mass (g)
	60	0.008			60	0.0065			60	0.0078			60	0.0025
		0.0079				0.0057				0.007				0.0031
		0.0079				0.0056				0.0064				0.0019
		0.0075				0.0045				0.0059				0.0026
		0.0076				0.0062				0.008				0.0043
	180	0.0092			180	0.0077			180	0.0107			180	0.0039
		0.0095				0.0081				0.0113				0.0043
		0.0102				0.008				0.0126				0.0041
		0.0092				0.0079				0.0118				0.004
		0.0099				0.0078				0.0115				0.0042
	300	0.0122			300	0.0086			300	0.0153			300	0.0055
		0.0136				0.0108				0.0128				0.0053
		0.0113				0.0094				0.0134				0.0057
		0.0126				0.0109				0.0143				0.006
		0.0123				0.0093				0.0127				0.0066
	600	0.014			600	0.0154			600	0.016			600	0.0086
		0.0133				0.0155				0.016				0.0082
		0.0134				0.0154				0.0159				0.009
		0.0138				0.0153				0.0161				0.0085
		0.014				0.015				0.016				0.0087
