# Supplementary material for: An energy-free strategy to elevate anti-icing performance of superhydrophobic materials through interfacial airflow manipulation
Source: Nat Commun. 2024 Jan 26;15:777. doi: 10.1038/s41467-024-45078-5 (PMC10817900; doi:10.1038/s41467-024-45078-5)
Supplement: Supplementary file 9 — Source Data [file 41467_2024_45078_MOESM9_ESM.zip › original data of Figure 6(g).xlsx]

## Sheet: Sheet1
A-30	Incidence Angle	Icing Mass Reduction (%)
	80	13.1
	70	18.82
	60	48.9
	50	34.16
	40	-2.62
	30	22.9
	20	12.97
	10	2.33
	0	16.04
