# Supplementary material for: An energy-free strategy to elevate anti-icing performance of superhydrophobic materials through interfacial airflow manipulation
Source: Nat Commun. 2024 Jan 26;15:777. doi: 10.1038/s41467-024-45078-5 (PMC10817900; doi:10.1038/s41467-024-45078-5)
Supplement: Supplementary file 9 — Source Data [file 41467_2024_45078_MOESM9_ESM.zip › original data of Figure 6(h).xlsx]

## Sheet: Sheet1
Number	Velocity (m/s)	Temperature (℃)	Icing Mass Reduction (%)	References
1	10	-5	67	[3]
2	15	-5	59	[3]
3	19	-5	53	[3]
4	23	-5	42	[3]
5	23	-5	56	[3]
6	23	-5	50	[3]
7	23	-10	27	[3]
8	23	-10	16	[3]
9	23	-10	20	[3]
10	23	-15	-3	[3]
11	23	-15	-6	[3]
12	23	-15	0	[3]
13	90	-5	10.4	[4]
14	90	-15	-3.14	[4]
15	10	-35	25.05	[5]
16	10	-35	30.78	[5]
17	10	-35	45.34	[5]
18	10	-35	45.17	[5]
19	10	-35	56.42	[5]
20	10	-35	58.24	[5]
21	120	-20	28.88	[6]
22	120	-20	26.42	[6]
23	120	-20	21.64	[6]
24	6	-6	38.46	[7]
25	6	-8	32.76	[7]
26	6	-10	23.53	[7]
27	6	-12	17.33	[7]
28	6	-14	12.5	[7]
29	10	-6	30.63	[7]
30	10	-8	24.66	[7]
31	10	-10	17.22	[7]
32	10	-12	14.23	[7]
33	10	-14	12.23	[7]
34	50	-8	29	[54]
35	50	-8	30	[54]
36	50	-8	18	[54]
37	50	-8	33	[54]
38	1	-5	66.67	[55]
39	1	-5	67.16	[55]
40	1	-5	59.78	[55]
41	1	-5	42.11	[55]
42	1	-5	22.14	[55]
43	1	-5	37.04	[55]
44	1	-5	62.31	[55]
45	1	-5	54.4	[55]
46	1	-5	55.64	[55]
47	1	-5	42.72	[55]
48	1	-5	59.52	[55]
49	1	-5	67.78	[55]
50	1	-5	59.46	[55]
51	1	-5	56.14	[55]
52	1	-5	36.26	[55]
53	1	-5	56.64	[55]
54	1	-5	57.21	[55]
55	1	-5	31.25	[55]
56	1	-5	20.48	[55]
57	1	-5	25.71	[55]
58	23	-3	62	[56]
59	23	-3	49	[56]
60	23	-10	54	[56]
61	23	-10	33	[56]
62	45	-3	55	[56]
63	45	-3	51	[56]
64	45	-10	43	[56]
65	45	-10	13	[56]
66	34	-8	-11.12	[57]
67	34	-8	9.79	[57]
68	34	-8	61.24	[57]
69	34	-8	52.57	[57]
70	34	-8	34.75	[57]
71	50	-5	29	[58]
